# Supplementary material for: 1,1′-Bis[bis­(4-tert-butyl­phen­yl)meth­yl]ferrocene
Source: Acta Crystallogr Sect E Struct Rep Online. 2012 Nov 3;68(Pt 12):m1450. doi: 10.1107/S1600536812041360 (PMC3588715; doi:10.1107/S1600536812041360)
Supplement: Supplementary file 1 [file e-68-m1450-sup1.cif]

##############################################################################
#                                                                            #
# This CIF contains the data in a paper accepted for publication in          #
# Acta Crystallographica Section E. It conforms to the requirements of       #
# Notes for Authors for Acta Crystallographica Section E, and has been       #
# peer reviewed under the auspices of the IUCr Commission on Journals.       #
#                                                                            #
# Full details of the Crystallographic Information File format               #
# are given in the paper "The Crystallographic Information File (CIF):       #
# a New Standard Archive File for Crystallography" by S. R. Hall, F. H.      #
# Allen and I. D. Brown [Acta Cryst. (1991), A47, 655-685].                  #
#                                                                            #
# The current version of the core CIF dictionary is obtainable from          #
# ftp://ftp.iucr.org/pub/cif_core.dic.                                       #
#                                                                            #
# Software is freely available for graphical display of the structure(s)     #
# in this CIF. For information consult the CIF software page                 #
# http://www.iucr.org/resources/cif/software.                                #
#                                                                            #
# This file may be used for bona fide research purposes within the           #
# scientific community so long as proper attribution is given to the journal # 
# article from which it was obtained.                                        #
#                                                                            #
##############################################################################
data_I
_audit_creation_method     SHELXL-97
_chemical_name_systematic
;
1,1'-Bis[bis(4-<i>tert</i>-butylphenyl)methyl]ferrocene
;
_chemical_name_common
;
1,1'-Bis[(di(4-<i>tert</i>-butylphenyl)methyl)cyclopentadienyl]iron
;
_chemical_formula_moiety     'C52 H62 Fe'
_chemical_formula_sum     'C52 H62 Fe'
_chemical_formula_iupac     '[Fe (C26 H31)2]'
_chemical_formula_weight     742.87
_chemical_melting_point     ?
_symmetry_cell_setting     monoclinic
_symmetry_space_group_name_H-M     'P 21/n'
_symmetry_space_group_name_Hall     '-P 2yn'
loop_
    _symmetry_equiv_pos_as_xyz
    'x, y, z'
    '-x+1/2, y+1/2, -z+1/2'
    '-x, -y, -z'
    'x-1/2, -y-1/2, z-1/2'
_cell_length_a     6.0893(2)
_cell_length_b     30.7616(8)
_cell_length_c     11.0983(3)
_cell_angle_alpha     90.00
_cell_angle_beta     98.982(3)
_cell_angle_gamma     90.00
_cell_volume     2053.40(10)
_cell_formula_units_Z     2
_cell_measurement_reflns_used     6229
_cell_measurement_theta_min     2.8706
_cell_measurement_theta_max     62.5653
_cell_measurement_temperature     150(2)
_exptl_crystal_description     plate
_exptl_crystal_colour     yellow
_exptl_crystal_size_max     0.18
_exptl_crystal_size_mid     0.13
_exptl_crystal_size_min     0.09
_exptl_crystal_density_diffrn     1.201
_exptl_crystal_density_meas     ?
_exptl_crystal_density_method     'not measured'
_exptl_crystal_F_000     800
_exptl_absorpt_coefficient_mu     3.186
_exptl_absorpt_correction_type     multi-scan
_exptl_absorpt_process_details
;
(<i>CrysAlisPro</i>; Oxford Diffraction, 2010)
;
_exptl_absorpt_correction_T_min     0.88858
_exptl_absorpt_correction_T_max     1.00000
_exptl_special_details     ?
_diffrn_ambient_temperature     150(2)
_diffrn_radiation_type     CuK\a
_diffrn_radiation_wavelength     1.54184
_diffrn_radiation_source     'Enhance Ultra (Cu) X-ray Source'
_diffrn_radiation_monochromator     'mirror'
_diffrn_measurement_device_type
                            'Oxford Diffraction Xcalibur Sapphire3 Gemini ultra'
_diffrn_measurement_method     '\w scans'
_diffrn_detector_area_resol_mean     16.1399
_diffrn_reflns_number     12754
_diffrn_reflns_av_R_equivalents     0.0284
_diffrn_reflns_av_sigmaI/netI     0.0297
_diffrn_reflns_theta_min     2.87
_diffrn_reflns_theta_max     62.66
_diffrn_reflns_theta_full     62.66
_diffrn_measured_fraction_theta_max     0.996
_diffrn_measured_fraction_theta_full     0.996
_diffrn_reflns_limit_h_min     -6
_diffrn_reflns_limit_h_max     5
_diffrn_reflns_limit_k_min     -31
_diffrn_reflns_limit_k_max     35
_diffrn_reflns_limit_l_min     -12
_diffrn_reflns_limit_l_max     12
_diffrn_standards_number     ?
_diffrn_standards_interval_count     ?
_diffrn_standards_interval_time     ?
_diffrn_standards_decay_%     ?
_refine_special_details
;
Refinement of <i>F</i>^2^ against ALL reflections. The weighted <i>R</i>-factor
<i>wR</i> and goodness of fit <i>S</i> are based on <i>F</i>^2^, conventional
<i>R</i>-factors <i>R</i> are based on <i>F</i>, with <i>F</i> set to zero for
negative <i>F</i>^2^. The threshold expression of <i>F</i>^2^ >
2\s(<i>F</i>^2^) is used only for calculating <i>R</i>-factors(gt) <i>etc</i>.
and is not relevant to the choice of reflections for refinement.
<i>R</i>-factors based on <i>F</i>^2^ are statistically about twice as large
as those based on <i>F</i>, and <i>R</i>- factors based on ALL data will be
even larger. All hydrogen atoms were placed in calculated positions (C--H
0.96, 0.98 or 1.00 \%A) and refined by using a riding model.
;
_reflns_number_total     3267
_reflns_number_gt     2784
_reflns_threshold_expression     >2\s(I)
_refine_ls_structure_factor_coef     Fsqd
_refine_ls_matrix_type     full
_refine_ls_R_factor_all     0.0328
_refine_ls_R_factor_gt     0.0273
_refine_ls_wR_factor_gt     0.0696
_refine_ls_wR_factor_ref     0.0705
_refine_ls_goodness_of_fit_ref     1.009
_refine_ls_restrained_S_all     1.009
_refine_ls_number_reflns     3267
_refine_ls_number_parameters     247
_refine_ls_number_restraints     0
_refine_ls_hydrogen_treatment     constr
_refine_ls_weighting_scheme     calc
_refine_ls_weighting_details
                 'calc w=1/[\s^2^(Fo^2^)+(0.0434P)^2^] where P=(Fo^2^+2Fc^2^)/3'
_atom_sites_solution_hydrogens     geom
_atom_sites_solution_primary     direct
_atom_sites_solution_secondary     difmap
_refine_ls_shift/su_max     0.000
_refine_ls_shift/su_mean     0.000
_refine_diff_density_max     0.165
_refine_diff_density_min     -0.288
_refine_ls_extinction_method     none
_refine_ls_extinction_coef     ?
loop_
    _atom_type_symbol
    _atom_type_description
    _atom_type_scat_dispersion_real
    _atom_type_scat_dispersion_imag
    _atom_type_scat_source
    'C' 'C' 0.0181 0.0091
                         'International Tables Vol C Tables 4.2.6.8 and 6.1.1.4'
    'H' 'H' 0.0000 0.0000
                         'International Tables Vol C Tables 4.2.6.8 and 6.1.1.4'
    'Fe' 'Fe' -1.1336 3.1974
                         'International Tables Vol C Tables 4.2.6.8 and 6.1.1.4'
_computing_data_collection     '<i>CrysAlis CCD</i> (Oxford Diffraction, 2010)'
_computing_cell_refinement     '<i>CrysAlis CCD</i> (Oxford Diffraction, 2010)'
_computing_data_reduction     '<i>CrysAlis RED</i> (Oxford Diffraction, 2010)'
_computing_structure_solution     '<i>SIR92</i> (Altomare <i>et al.</i>, 1994)'
_computing_structure_refinement     '<i>SHELXL97</i> (Sheldrick, 2008)'
_computing_molecular_graphics     '<i>Mercury</i> (Macrae <i>et al.</i>, 2008)'
_computing_publication_material     '<i>publCIF</i> (Westrip, 2010)'
loop_
    _atom_site_type_symbol
    _atom_site_label
    _atom_site_fract_x
    _atom_site_fract_y
    _atom_site_fract_z
    _atom_site_U_iso_or_equiv
    _atom_site_adp_type
    _atom_site_calc_flag
    _atom_site_refinement_flags
    _atom_site_occupancy
    _atom_site_symmetry_multiplicity
    _atom_site_disorder_assembly
    _atom_site_disorder_group
    C C1 0.3111(2) 0.44424(5) 0.46953(13) 0.0208(3) Uani d . 1 1 . .
    C C2 0.5266(3) 0.43796(5) 0.43750(13) 0.0236(3) Uani d . 1 1 . .
    H H2 0.6324 0.4169 0.4717 0.028 Uiso calc R 1 1 . .
    C C3 0.5560(3) 0.46865(5) 0.34559(14) 0.0269(4) Uani d . 1 1 . .
    H H3 0.6848 0.4716 0.3078 0.032 Uiso calc R 1 1 . .
    C C4 0.3609(3) 0.49414(5) 0.31997(13) 0.0265(4) Uani d . 1 1 . .
    H H4 0.3355 0.5171 0.2624 0.032 Uiso calc R 1 1 . .
    C C5 0.2100(3) 0.47904(5) 0.39611(13) 0.0228(3) Uani d . 1 1 . .
    H H5 0.0653 0.4903 0.3978 0.027 Uiso calc R 1 1 . .
    C C6 0.1928(2) 0.41733(5) 0.55424(13) 0.0207(3) Uani d . 1 1 . .
    H H6 0.0580 0.4342 0.5671 0.025 Uiso calc R 1 1 . .
    C C7 0.1099(2) 0.37397(5) 0.49700(13) 0.0213(3) Uani d . 1 1 . .
    C C8 -0.0287(3) 0.34847(5) 0.55661(14) 0.0266(4) Uani d . 1 1 . .
    H H8 -0.0632 0.3579 0.6330 0.032 Uiso calc R 1 1 . .
    C C9 -0.1173(3) 0.30991(5) 0.50777(15) 0.0289(4) Uani d . 1 1 . .
    H H9 -0.2132 0.2937 0.5506 0.035 Uiso calc R 1 1 . .
    C C10 -0.0690(2) 0.29413(5) 0.39658(14) 0.0235(3) Uani d . 1 1 . .
    C C11 0.0726(3) 0.31913(5) 0.33893(14) 0.0274(4) Uani d . 1 1 . .
    H H11 0.1119 0.3092 0.2641 0.033 Uiso calc R 1 1 . .
    C C12 0.1593(3) 0.35845(5) 0.38752(14) 0.0268(4) Uani d . 1 1 . .
    H H12 0.2542 0.3749 0.3446 0.032 Uiso calc R 1 1 . .
    C C13 -0.1713(3) 0.25134(5) 0.34417(15) 0.0291(4) Uani d . 1 1 . .
    C C14 -0.1032(3) 0.21442(6) 0.43535(18) 0.0439(5) Uani d . 1 1 . .
    H H14A 0.0593 0.2127 0.4530 0.066 Uiso calc R 1 1 . .
    H H14B -0.1631 0.1868 0.4002 0.066 Uiso calc R 1 1 . .
    H H14C -0.1624 0.2202 0.5110 0.066 Uiso calc R 1 1 . .
    C C15 -0.4254(3) 0.25543(6) 0.32226(19) 0.0446(5) Uani d . 1 1 . .
    H H15A -0.4774 0.2618 0.3996 0.067 Uiso calc R 1 1 . .
    H H15B -0.4914 0.2281 0.2888 0.067 Uiso calc R 1 1 . .
    H H15C -0.4699 0.2791 0.2644 0.067 Uiso calc R 1 1 . .
    C C16 -0.0956(3) 0.23944(6) 0.22250(16) 0.0382(4) Uani d . 1 1 . .
    H H16A -0.1366 0.2628 0.1633 0.057 Uiso calc R 1 1 . .
    H H16B -0.1679 0.2124 0.1912 0.057 Uiso calc R 1 1 . .
    H H16C 0.0661 0.2355 0.2354 0.057 Uiso calc R 1 1 . .
    C C17 0.3308(2) 0.41091(5) 0.67958(13) 0.0211(3) Uani d . 1 1 . .
    C C18 0.2846(3) 0.43382(5) 0.78101(14) 0.0240(3) Uani d . 1 1 . .
    H H18 0.1578 0.4522 0.7734 0.029 Uiso calc R 1 1 . .
    C C19 0.4209(3) 0.43015(5) 0.89289(13) 0.0245(4) Uani d . 1 1 . .
    H H19 0.3853 0.4462 0.9604 0.029 Uiso calc R 1 1 . .
    C C20 0.6087(3) 0.40365(5) 0.90922(13) 0.0226(3) Uani d . 1 1 . .
    C C21 0.6488(3) 0.37976(5) 0.80823(13) 0.0244(3) Uani d . 1 1 . .
    H H21 0.7732 0.3608 0.8162 0.029 Uiso calc R 1 1 . .
    C C22 0.5115(3) 0.38301(5) 0.69618(14) 0.0240(3) Uani d . 1 1 . .
    H H22 0.5421 0.3658 0.6297 0.029 Uiso calc R 1 1 . .
    C C23 0.7610(3) 0.40157(5) 1.03284(14) 0.0260(4) Uani d . 1 1 . .
    C C24 0.8546(3) 0.44714(6) 1.06587(15) 0.0358(4) Uani d . 1 1 . .
    H H24A 0.9356 0.4575 1.0017 0.054 Uiso calc R 1 1 . .
    H H24B 0.9560 0.4459 1.1436 0.054 Uiso calc R 1 1 . .
    H H24C 0.7321 0.4671 1.0733 0.054 Uiso calc R 1 1 . .
    C C25 0.6265(3) 0.38601(6) 1.13129(14) 0.0320(4) Uani d . 1 1 . .
    H H25A 0.5061 0.4066 1.1373 0.048 Uiso calc R 1 1 . .
    H H25B 0.7245 0.3842 1.2101 0.048 Uiso calc R 1 1 . .
    H H25C 0.5635 0.3573 1.1091 0.048 Uiso calc R 1 1 . .
    C C26 0.9574(3) 0.37061(6) 1.03084(15) 0.0335(4) Uani d . 1 1 . .
    H H26A 0.9017 0.3410 1.0130 0.050 Uiso calc R 1 1 . .
    H H26B 1.0530 0.3711 1.1105 0.050 Uiso calc R 1 1 . .
    H H26C 1.0432 0.3799 0.9677 0.050 Uiso calc R 1 1 . .
    Fe Fe1 0.5000 0.5000 0.5000 0.01935(11) Uani d S 1 2 . .
loop_
    _atom_site_aniso_label
    _atom_site_aniso_U_11
    _atom_site_aniso_U_22
    _atom_site_aniso_U_33
    _atom_site_aniso_U_12
    _atom_site_aniso_U_13
    _atom_site_aniso_U_23
    C1 0.0256(8) 0.0166(8) 0.0194(8) -0.0032(6) 0.0008(6) -0.0040(6)
    C2 0.0272(9) 0.0183(8) 0.0250(8) -0.0019(7) 0.0036(6) -0.0059(6)
    C3 0.0333(9) 0.0273(9) 0.0213(8) -0.0084(7) 0.0079(7) -0.0092(7)
    C4 0.0352(9) 0.0256(9) 0.0169(8) -0.0089(7) -0.0016(6) 0.0000(6)
    C5 0.0235(8) 0.0213(8) 0.0215(8) -0.0021(6) -0.0028(6) -0.0027(6)
    C6 0.0225(8) 0.0182(8) 0.0214(8) 0.0021(6) 0.0031(6) 0.0005(6)
    C7 0.0212(8) 0.0201(8) 0.0215(8) 0.0025(6) -0.0002(6) 0.0018(6)
    C8 0.0308(9) 0.0257(9) 0.0245(9) -0.0020(7) 0.0082(7) -0.0023(7)
    C9 0.0291(9) 0.0254(9) 0.0332(9) -0.0050(7) 0.0079(7) 0.0009(7)
    C10 0.0227(8) 0.0192(8) 0.0270(8) 0.0026(7) -0.0014(6) 0.0005(6)
    C11 0.0334(9) 0.0253(9) 0.0235(8) -0.0021(7) 0.0044(7) -0.0035(7)
    C12 0.0334(9) 0.0239(9) 0.0235(8) -0.0062(7) 0.0056(7) 0.0000(7)
    C13 0.0302(9) 0.0210(8) 0.0347(9) -0.0017(7) 0.0007(7) -0.0029(7)
    C14 0.0592(13) 0.0221(9) 0.0485(12) -0.0034(9) 0.0023(10) 0.0008(8)
    C15 0.0308(11) 0.0397(11) 0.0609(13) -0.0070(9) -0.0006(9) -0.0137(9)
    C16 0.0429(11) 0.0280(10) 0.0424(11) -0.0061(8) 0.0023(8) -0.0117(8)
    C17 0.0246(8) 0.0182(8) 0.0209(8) -0.0047(6) 0.0044(6) 0.0000(6)
    C18 0.0271(9) 0.0206(8) 0.0253(8) 0.0008(7) 0.0073(7) -0.0002(6)
    C19 0.0327(9) 0.0218(8) 0.0198(8) -0.0009(7) 0.0066(7) -0.0024(6)
    C20 0.0281(9) 0.0196(8) 0.0207(8) -0.0035(7) 0.0058(6) 0.0015(6)
    C21 0.0269(9) 0.0221(8) 0.0237(8) 0.0029(7) 0.0028(6) 0.0005(6)
    C22 0.0315(9) 0.0197(8) 0.0210(8) 0.0011(7) 0.0048(6) -0.0024(6)
    C23 0.0298(9) 0.0276(9) 0.0199(8) -0.0025(7) 0.0018(6) -0.0003(7)
    C24 0.0411(11) 0.0337(10) 0.0308(9) -0.0081(8) -0.0006(8) -0.0033(8)
    C25 0.0383(10) 0.0363(10) 0.0212(8) -0.0017(8) 0.0038(7) 0.0010(7)
    C26 0.0343(10) 0.0394(10) 0.0254(9) 0.0020(8) -0.0001(7) 0.0023(8)
    Fe1 0.02376(19) 0.01684(18) 0.01674(17) -0.00199(15) 0.00099(12)
                                                                    -0.00149(14)
_geom_special_details
;
All s.u.'s (except the s.u. in the dihedral angle between two l.s. planes) are
estimated using the full covariance matrix. The cell s.u.'s are taken into
account individually in the estimation of s.u.'s in distances, angles and
torsion angles; correlations between s.u.'s in cell parameters are only used
when they are defined by crystal symmetry. An approximate (isotropic)
treatment of cell s.u.'s is used for estimating s.u.'s involving l.s. planes.
;
loop_
    _geom_bond_atom_site_label_1
    _geom_bond_atom_site_label_2
    _geom_bond_site_symmetry_2
    _geom_bond_distance
    _geom_bond_publ_flag
    C1 C2 . 1.425(2) ?
    C1 C5 . 1.425(2) ?
    C1 C6 . 1.516(2) ?
    C1 Fe1 . 2.0634(14) ?
    C2 C3 . 1.421(2) ?
    C2 Fe1 . 2.0455(15) ?
    C2 H2 . 0.9500 ?
    C3 C4 . 1.415(2) ?
    C3 Fe1 . 2.0409(15) ?
    C3 H3 . 0.9500 ?
    C4 C5 . 1.420(2) ?
    C4 Fe1 . 2.0527(15) ?
    C4 H4 . 0.9500 ?
    C5 Fe1 . 2.0560(14) ?
    C5 H5 . 0.9500 ?
    C6 C17 . 1.522(2) ?
    C6 C7 . 1.529(2) ?
    C6 H6 . 1.0000 ?
    C7 C12 . 1.382(2) ?
    C7 C8 . 1.393(2) ?
    C8 C9 . 1.379(2) ?
    C8 H8 . 0.9500 ?
    C9 C10 . 1.399(2) ?
    C9 H9 . 0.9500 ?
    C10 C11 . 1.385(2) ?
    C10 C13 . 1.531(2) ?
    C11 C12 . 1.394(2) ?
    C11 H11 . 0.9500 ?
    C12 H12 . 0.9500 ?
    C13 C15 . 1.534(2) ?
    C13 C14 . 1.535(2) ?
    C13 C16 . 1.538(2) ?
    C14 H14A . 0.9800 ?
    C14 H14B . 0.9800 ?
    C14 H14C . 0.9800 ?
    C15 H15A . 0.9800 ?
    C15 H15B . 0.9800 ?
    C15 H15C . 0.9800 ?
    C16 H16A . 0.9800 ?
    C16 H16B . 0.9800 ?
    C16 H16C . 0.9800 ?
    C17 C22 . 1.385(2) ?
    C17 C18 . 1.394(2) ?
    C18 C19 . 1.386(2) ?
    C18 H18 . 0.9500 ?
    C19 C20 . 1.393(2) ?
    C19 H19 . 0.9500 ?
    C20 C21 . 1.393(2) ?
    C20 C23 . 1.533(2) ?
    C21 C22 . 1.390(2) ?
    C21 H21 . 0.9500 ?
    C22 H22 . 0.9500 ?
    C23 C26 . 1.532(2) ?
    C23 C24 . 1.536(2) ?
    C23 C25 . 1.541(2) ?
    C24 H24A . 0.9800 ?
    C24 H24B . 0.9800 ?
    C24 H24C . 0.9800 ?
    C25 H25A . 0.9800 ?
    C25 H25B . 0.9800 ?
    C25 H25C . 0.9800 ?
    C26 H26A . 0.9800 ?
    C26 H26B . 0.9800 ?
    C26 H26C . 0.9800 ?
    Fe1 C3 3_666 2.0409(15) ?
    Fe1 C2 3_666 2.0455(15) ?
    Fe1 C4 3_666 2.0527(15) ?
    Fe1 C5 3_666 2.0560(15) ?
    Fe1 C1 3_666 2.0634(15) ?
loop_
    _geom_angle_atom_site_label_1
    _geom_angle_atom_site_label_2
    _geom_angle_atom_site_label_3
    _geom_angle_site_symmetry_1
    _geom_angle_site_symmetry_3
    _geom_angle
    _geom_angle_publ_flag
    C2 C1 C5 . . 106.94(13) ?
    C2 C1 C6 . . 128.72(13) ?
    C5 C1 C6 . . 124.05(14) ?
    C2 C1 Fe1 . . 69.04(8) ?
    C5 C1 Fe1 . . 69.48(8) ?
    C6 C1 Fe1 . . 131.21(10) ?
    C3 C2 C1 . . 108.24(14) ?
    C3 C2 Fe1 . . 69.47(9) ?
    C1 C2 Fe1 . . 70.38(8) ?
    C3 C2 H2 . . 125.9 ?
    C1 C2 H2 . . 125.9 ?
    Fe1 C2 H2 . . 125.8 ?
    C4 C3 C2 . . 108.45(14) ?
    C4 C3 Fe1 . . 70.23(8) ?
    C2 C3 Fe1 . . 69.82(8) ?
    C4 C3 H3 . . 125.8 ?
    C2 C3 H3 . . 125.8 ?
    Fe1 C3 H3 . . 125.8 ?
    C3 C4 C5 . . 107.45(14) ?
    C3 C4 Fe1 . . 69.33(8) ?
    C5 C4 Fe1 . . 69.91(8) ?
    C3 C4 H4 . . 126.3 ?
    C5 C4 H4 . . 126.3 ?
    Fe1 C4 H4 . . 126.1 ?
    C4 C5 C1 . . 108.92(14) ?
    C4 C5 Fe1 . . 69.66(8) ?
    C1 C5 Fe1 . . 70.03(8) ?
    C4 C5 H5 . . 125.5 ?
    C1 C5 H5 . . 125.5 ?
    Fe1 C5 H5 . . 126.3 ?
    C1 C6 C17 . . 112.94(12) ?
    C1 C6 C7 . . 112.14(12) ?
    C17 C6 C7 . . 111.48(12) ?
    C1 C6 H6 . . 106.6 ?
    C17 C6 H6 . . 106.6 ?
    C7 C6 H6 . . 106.6 ?
    C12 C7 C8 . . 117.03(14) ?
    C12 C7 C6 . . 124.30(14) ?
    C8 C7 C6 . . 118.65(13) ?
    C9 C8 C7 . . 121.78(15) ?
    C9 C8 H8 . . 119.1 ?
    C7 C8 H8 . . 119.1 ?
    C8 C9 C10 . . 121.49(15) ?
    C8 C9 H9 . . 119.3 ?
    C10 C9 H9 . . 119.3 ?
    C11 C10 C9 . . 116.52(14) ?
    C11 C10 C13 . . 123.20(14) ?
    C9 C10 C13 . . 120.29(14) ?
    C10 C11 C12 . . 121.92(15) ?
    C10 C11 H11 . . 119.0 ?
    C12 C11 H11 . . 119.0 ?
    C7 C12 C11 . . 121.24(15) ?
    C7 C12 H12 . . 119.4 ?
    C11 C12 H12 . . 119.4 ?
    C10 C13 C15 . . 109.28(14) ?
    C10 C13 C14 . . 109.49(13) ?
    C15 C13 C14 . . 109.10(15) ?
    C10 C13 C16 . . 112.22(14) ?
    C15 C13 C16 . . 108.29(14) ?
    C14 C13 C16 . . 108.40(14) ?
    C13 C14 H14A . . 109.5 ?
    C13 C14 H14B . . 109.5 ?
    H14A C14 H14B . . 109.5 ?
    C13 C14 H14C . . 109.5 ?
    H14A C14 H14C . . 109.5 ?
    H14B C14 H14C . . 109.5 ?
    C13 C15 H15A . . 109.5 ?
    C13 C15 H15B . . 109.5 ?
    H15A C15 H15B . . 109.5 ?
    C13 C15 H15C . . 109.5 ?
    H15A C15 H15C . . 109.5 ?
    H15B C15 H15C . . 109.5 ?
    C13 C16 H16A . . 109.5 ?
    C13 C16 H16B . . 109.5 ?
    H16A C16 H16B . . 109.5 ?
    C13 C16 H16C . . 109.5 ?
    H16A C16 H16C . . 109.5 ?
    H16B C16 H16C . . 109.5 ?
    C22 C17 C18 . . 117.55(14) ?
    C22 C17 C6 . . 121.06(13) ?
    C18 C17 C6 . . 121.36(14) ?
    C19 C18 C17 . . 120.93(15) ?
    C19 C18 H18 . . 119.5 ?
    C17 C18 H18 . . 119.5 ?
    C18 C19 C20 . . 121.92(14) ?
    C18 C19 H19 . . 119.0 ?
    C20 C19 H19 . . 119.0 ?
    C19 C20 C21 . . 116.58(14) ?
    C19 C20 C23 . . 120.70(13) ?
    C21 C20 C23 . . 122.72(14) ?
    C22 C21 C20 . . 121.70(15) ?
    C22 C21 H21 . . 119.2 ?
    C20 C21 H21 . . 119.2 ?
    C17 C22 C21 . . 121.21(14) ?
    C17 C22 H22 . . 119.4 ?
    C21 C22 H22 . . 119.4 ?
    C26 C23 C20 . . 112.19(13) ?
    C26 C23 C24 . . 108.03(14) ?
    C20 C23 C24 . . 109.01(13) ?
    C26 C23 C25 . . 108.64(13) ?
    C20 C23 C25 . . 109.48(13) ?
    C24 C23 C25 . . 109.45(13) ?
    C23 C24 H24A . . 109.5 ?
    C23 C24 H24B . . 109.5 ?
    H24A C24 H24B . . 109.5 ?
    C23 C24 H24C . . 109.5 ?
    H24A C24 H24C . . 109.5 ?
    H24B C24 H24C . . 109.5 ?
    C23 C25 H25A . . 109.5 ?
    C23 C25 H25B . . 109.5 ?
    H25A C25 H25B . . 109.5 ?
    C23 C25 H25C . . 109.5 ?
    H25A C25 H25C . . 109.5 ?
    H25B C25 H25C . . 109.5 ?
    C23 C26 H26A . . 109.5 ?
    C23 C26 H26B . . 109.5 ?
    H26A C26 H26B . . 109.5 ?
    C23 C26 H26C . . 109.5 ?
    H26A C26 H26C . . 109.5 ?
    H26B C26 H26C . . 109.5 ?
    C3 Fe1 C3 3_666 . 180.00(8) ?
    C3 Fe1 C2 3_666 3_666 40.71(6) ?
    C3 Fe1 C2 . 3_666 139.29(6) ?
    C3 Fe1 C2 3_666 . 139.29(6) ?
    C3 Fe1 C2 . . 40.71(6) ?
    C2 Fe1 C2 3_666 . 180.00(3) ?
    C3 Fe1 C4 3_666 3_666 40.43(6) ?
    C3 Fe1 C4 . 3_666 139.57(6) ?
    C2 Fe1 C4 3_666 3_666 68.31(6) ?
    C2 Fe1 C4 . 3_666 111.69(6) ?
    C3 Fe1 C4 3_666 . 139.57(6) ?
    C3 Fe1 C4 . . 40.43(6) ?
    C2 Fe1 C4 3_666 . 111.69(6) ?
    C2 Fe1 C4 . . 68.31(6) ?
    C4 Fe1 C4 3_666 . 180.0000(10)
                                 ?
    C3 Fe1 C5 3_666 3_666 67.80(6) ?
    C3 Fe1 C5 . 3_666 112.20(6) ?
    C2 Fe1 C5 3_666 3_666 67.90(6) ?
    C2 Fe1 C5 . 3_666 112.10(6) ?
    C4 Fe1 C5 3_666 3_666 40.43(6) ?
    C4 Fe1 C5 . 3_666 139.57(6) ?
    C3 Fe1 C5 3_666 . 112.20(6) ?
    C3 Fe1 C5 . . 67.80(6) ?
    C2 Fe1 C5 3_666 . 112.10(6) ?
    C2 Fe1 C5 . . 67.90(6) ?
    C4 Fe1 C5 3_666 . 139.57(6) ?
    C4 Fe1 C5 . . 40.43(6) ?
    C5 Fe1 C5 3_666 . 180.00(8) ?
    C3 Fe1 C1 3_666 3_666 68.37(6) ?
    C3 Fe1 C1 . 3_666 111.63(6) ?
    C2 Fe1 C1 3_666 3_666 40.58(6) ?
    C2 Fe1 C1 . 3_666 139.42(6) ?
    C4 Fe1 C1 3_666 3_666 68.45(6) ?
    C4 Fe1 C1 . 3_666 111.55(6) ?
    C5 Fe1 C1 3_666 3_666 40.49(6) ?
    C5 Fe1 C1 . 3_666 139.51(6) ?
    C3 Fe1 C1 3_666 . 111.63(6) ?
    C3 Fe1 C1 . . 68.37(6) ?
    C2 Fe1 C1 3_666 . 139.42(6) ?
    C2 Fe1 C1 . . 40.58(6) ?
    C4 Fe1 C1 3_666 . 111.55(6) ?
    C4 Fe1 C1 . . 68.45(6) ?
    C5 Fe1 C1 3_666 . 139.51(6) ?
    C5 Fe1 C1 . . 40.49(6) ?
    C1 Fe1 C1 3_666 . 180.0 ?
loop_
    _geom_torsion_atom_site_label_1
    _geom_torsion_atom_site_label_2
    _geom_torsion_atom_site_label_3
    _geom_torsion_atom_site_label_4
    _geom_torsion_site_symmetry_1
    _geom_torsion_site_symmetry_2
    _geom_torsion_site_symmetry_3
    _geom_torsion_site_symmetry_4
    _geom_torsion
    _geom_torsion_publ_flag
    C5 C1 C2 C3 . . . . 0.02(16) ?
    C6 C1 C2 C3 . . . . 173.97(14) ?
    Fe1 C1 C2 C3 . . . . -59.37(10) ?
    C5 C1 C2 Fe1 . . . . 59.39(10) ?
    C6 C1 C2 Fe1 . . . . -126.66(15) ?
    C1 C2 C3 C4 . . . . 0.11(16) ?
    Fe1 C2 C3 C4 . . . . -59.84(10) ?
    C1 C2 C3 Fe1 . . . . 59.94(10) ?
    C2 C3 C4 C5 . . . . -0.19(17) ?
    Fe1 C3 C4 C5 . . . . -59.77(10) ?
    C2 C3 C4 Fe1 . . . . 59.58(10) ?
    C3 C4 C5 C1 . . . . 0.20(17) ?
    Fe1 C4 C5 C1 . . . . -59.20(10) ?
    C3 C4 C5 Fe1 . . . . 59.40(10) ?
    C2 C1 C5 C4 . . . . -0.14(16) ?
    C6 C1 C5 C4 . . . . -174.44(13) ?
    Fe1 C1 C5 C4 . . . . 58.98(10) ?
    C2 C1 C5 Fe1 . . . . -59.11(10) ?
    C6 C1 C5 Fe1 . . . . 126.59(14) ?
    C2 C1 C6 C17 . . . . 53.1(2) ?
    C5 C1 C6 C17 . . . . -133.93(14) ?
    Fe1 C1 C6 C17 . . . . -42.25(19) ?
    C2 C1 C6 C7 . . . . -73.92(18) ?
    C5 C1 C6 C7 . . . . 99.09(17) ?
    Fe1 C1 C6 C7 . . . . -169.23(11) ?
    C1 C6 C7 C12 . . . . 7.5(2) ?
    C17 C6 C7 C12 . . . . -120.27(16) ?
    C1 C6 C7 C8 . . . . -171.08(13) ?
    C17 C6 C7 C8 . . . . 61.17(18) ?
    C12 C7 C8 C9 . . . . -1.4(2) ?
    C6 C7 C8 C9 . . . . 177.24(14) ?
    C7 C8 C9 C10 . . . . 1.1(3) ?
    C8 C9 C10 C11 . . . . 0.3(2) ?
    C8 C9 C10 C13 . . . . -179.54(15) ?
    C9 C10 C11 C12 . . . . -1.3(2) ?
    C13 C10 C11 C12 . . . . 178.54(15) ?
    C8 C7 C12 C11 . . . . 0.4(2) ?
    C6 C7 C12 C11 . . . . -178.15(14) ?
    C10 C11 C12 C7 . . . . 1.0(3) ?
    C11 C10 C13 C15 . . . . -119.29(17) ?
    C9 C10 C13 C15 . . . . 60.6(2) ?
    C11 C10 C13 C14 . . . . 121.27(17) ?
    C9 C10 C13 C14 . . . . -58.9(2) ?
    C11 C10 C13 C16 . . . . 0.8(2) ?
    C9 C10 C13 C16 . . . . -179.29(14) ?
    C1 C6 C17 C22 . . . . -73.47(18) ?
    C7 C6 C17 C22 . . . . 53.85(19) ?
    C1 C6 C17 C18 . . . . 104.54(16) ?
    C7 C6 C17 C18 . . . . -128.14(15) ?
    C22 C17 C18 C19 . . . . 2.8(2) ?
    C6 C17 C18 C19 . . . . -175.22(14) ?
    C17 C18 C19 C20 . . . . -0.1(2) ?
    C18 C19 C20 C21 . . . . -2.1(2) ?
    C18 C19 C20 C23 . . . . 177.73(14) ?
    C19 C20 C21 C22 . . . . 1.5(2) ?
    C23 C20 C21 C22 . . . . -178.33(14) ?
    C18 C17 C22 C21 . . . . -3.5(2) ?
    C6 C17 C22 C21 . . . . 174.62(14) ?
    C20 C21 C22 C17 . . . . 1.3(2) ?
    C19 C20 C23 C26 . . . . -179.90(14) ?
    C21 C20 C23 C26 . . . . -0.1(2) ?
    C19 C20 C23 C24 . . . . -60.29(19) ?
    C21 C20 C23 C24 . . . . 119.54(16) ?
    C19 C20 C23 C25 . . . . 59.40(19) ?
    C21 C20 C23 C25 . . . . -120.76(16) ?
    C4 C3 Fe1 C2 . . . 3_666 -60.63(13) ?
    C2 C3 Fe1 C2 . . . 3_666 180.0000(10)
                                        ?
    C4 C3 Fe1 C2 . . . . 119.37(13) ?
    C4 C3 Fe1 C4 . . . 3_666 180.0000(10)
                                        ?
    C2 C3 Fe1 C4 . . . 3_666 60.63(13) ?
    C2 C3 Fe1 C4 . . . . -119.37(13) ?
    C4 C3 Fe1 C5 . . . 3_666 -142.07(9) ?
    C2 C3 Fe1 C5 . . . 3_666 98.56(10) ?
    C4 C3 Fe1 C5 . . . . 37.93(9) ?
    C2 C3 Fe1 C5 . . . . -81.44(10) ?
    C4 C3 Fe1 C1 . . . 3_666 -98.28(9) ?
    C2 C3 Fe1 C1 . . . 3_666 142.36(9) ?
    C4 C3 Fe1 C1 . . . . 81.72(9) ?
    C2 C3 Fe1 C1 . . . . -37.64(9) ?
    C3 C2 Fe1 C3 . . . 3_666 180.0000(10)
                                        ?
    C1 C2 Fe1 C3 . . . 3_666 60.78(13) ?
    C1 C2 Fe1 C3 . . . . -119.22(13) ?
    C3 C2 Fe1 C4 . . . 3_666 -142.53(9) ?
    C1 C2 Fe1 C4 . . . 3_666 98.24(9) ?
    C3 C2 Fe1 C4 . . . . 37.47(9) ?
    C1 C2 Fe1 C4 . . . . -81.76(9) ?
    C3 C2 Fe1 C5 . . . 3_666 -98.81(10) ?
    C1 C2 Fe1 C5 . . . 3_666 141.97(9) ?
    C3 C2 Fe1 C5 . . . . 81.19(10) ?
    C1 C2 Fe1 C5 . . . . -38.03(9) ?
    C3 C2 Fe1 C1 . . . 3_666 -60.78(13) ?
    C1 C2 Fe1 C1 . . . 3_666 180.0 ?
    C3 C2 Fe1 C1 . . . . 119.22(13) ?
    C3 C4 Fe1 C3 . . . 3_666 180.0000(10)
                                        ?
    C5 C4 Fe1 C3 . . . 3_666 -61.36(13) ?
    C5 C4 Fe1 C3 . . . . 118.64(13) ?
    C3 C4 Fe1 C2 . . . 3_666 142.29(9) ?
    C5 C4 Fe1 C2 . . . 3_666 -99.07(10) ?
    C3 C4 Fe1 C2 . . . . -37.71(9) ?
    C5 C4 Fe1 C2 . . . . 80.93(10) ?
    C3 C4 Fe1 C5 . . . 3_666 61.36(13) ?
    C5 C4 Fe1 C5 . . . 3_666 180.0 ?
    C3 C4 Fe1 C5 . . . . -118.64(13) ?
    C3 C4 Fe1 C1 . . . 3_666 98.48(10) ?
    C5 C4 Fe1 C1 . . . 3_666 -142.88(9) ?
    C3 C4 Fe1 C1 . . . . -81.52(10) ?
    C5 C4 Fe1 C1 . . . . 37.12(9) ?
    C4 C5 Fe1 C3 . . . 3_666 142.07(9) ?
    C1 C5 Fe1 C3 . . . 3_666 -97.77(10) ?
    C4 C5 Fe1 C3 . . . . -37.93(9) ?
    C1 C5 Fe1 C3 . . . . 82.23(10) ?
    C4 C5 Fe1 C2 . . . 3_666 97.95(10) ?
    C1 C5 Fe1 C2 . . . 3_666 -141.88(9) ?
    C4 C5 Fe1 C2 . . . . -82.05(10) ?
    C1 C5 Fe1 C2 . . . . 38.12(9) ?
    C4 C5 Fe1 C4 . . . 3_666 180.0 ?
    C1 C5 Fe1 C4 . . . 3_666 -59.83(13) ?
    C1 C5 Fe1 C4 . . . . 120.17(13) ?
    C4 C5 Fe1 C1 . . . 3_666 59.83(13) ?
    C1 C5 Fe1 C1 . . . 3_666 180.0 ?
    C4 C5 Fe1 C1 . . . . -120.17(13) ?
    C2 C1 Fe1 C3 . . . 3_666 -142.24(9) ?
    C5 C1 Fe1 C3 . . . 3_666 99.29(10) ?
    C6 C1 Fe1 C3 . . . 3_666 -18.54(16) ?
    C2 C1 Fe1 C3 . . . . 37.76(9) ?
    C5 C1 Fe1 C3 . . . . -80.71(10) ?
    C6 C1 Fe1 C3 . . . . 161.46(16) ?
    C2 C1 Fe1 C2 . . . 3_666 180.0 ?
    C5 C1 Fe1 C2 . . . 3_666 61.54(12) ?
    C6 C1 Fe1 C2 . . . 3_666 -56.30(17) ?
    C5 C1 Fe1 C2 . . . . -118.46(12) ?
    C6 C1 Fe1 C2 . . . . 123.70(17) ?
    C2 C1 Fe1 C4 . . . 3_666 -98.61(9) ?
    C5 C1 Fe1 C4 . . . 3_666 142.93(9) ?
    C6 C1 Fe1 C4 . . . 3_666 25.09(16) ?
    C2 C1 Fe1 C4 . . . . 81.39(9) ?
    C5 C1 Fe1 C4 . . . . -37.07(9) ?
    C6 C1 Fe1 C4 . . . . -154.91(16) ?
    C2 C1 Fe1 C5 . . . 3_666 -61.54(12) ?
    C5 C1 Fe1 C5 . . . 3_666 180.0 ?
    C6 C1 Fe1 C5 . . . 3_666 62.17(18) ?
    C2 C1 Fe1 C5 . . . . 118.46(12) ?
    C6 C1 Fe1 C5 . . . . -117.83(18) ?
data_New_Global_Publ_Block
_journal_date_recd_electronic     2012-09-21
_journal_date_accepted     2012-10-02
_journal_name_full     'Acta Crystallographica, Section E'
_journal_year     2012
_journal_volume     68
_journal_issue     12
_journal_page_first     m1450
_journal_page_last     m1450
_journal_paper_category     QM
_journal_paper_doi     10.1107/S1600536812041360
_journal_coeditor_code     MW2088
_publ_contact_author_name     'Helmut Sitzmann'
_publ_contact_author_address
;
Department of Chemistry
Technical University of Kaiserslautern
67663 Kaiserslautern
Germany
;
_publ_contact_author_email     'sitzmann@chemie.uni-kl.de'
_publ_contact_author_fax     '+49 631 205 4676'
_publ_contact_author_phone     '+49 631 206 4399'
_publ_section_title
;
1,1'-Bis[bis(4-<i>tert</i>-butylphenyl)methyl]ferrocene
;
_publ_section_title_footnote     .
loop_
    _publ_author_name
    _publ_author_footnote
    _publ_author_address
    'Bauer, Heiko' .
;
Department of Chemistry
Technical University of Kaiserslautern
67663 Kaiserslautern
Germany
;
    'Sun, Yu' .
;
Department of Chemistry
Technical University of Kaiserslautern
67663 Kaiserslautern
Germany
;
    'Sitzmann, Helmut'
;
;
;
Department of Chemistry
Technical University of Kaiserslautern
67663 Kaiserslautern
Germany
;
_publ_section_synopsis     .
