# Supplementary material for: 1,1′-Bis[bis­(4-tert-butyl­phen­yl)meth­yl]ferrocene
Source: Acta Crystallogr Sect E Struct Rep Online. 2012 Nov 3;68(Pt 12):m1450. doi: 10.1107/S1600536812041360 (PMC3588715; doi:10.1107/S1600536812041360)
Supplement: Supplementary file 2 [file e-68-m1450-Isup2.hkl]

#
# h,k,l, Fc-squared, Fo-squared, sigma(Fo-squared) and status flag
#
data_I
_shelx_title ' 10235o(Bauer) in P2(1)/n'
_shelx_refln_list_code          4
_shelx_F_calc_maximum      143.22
_exptl_crystal_F_000       800.00
_reflns_d_resolution_high  0.8679
 
loop_
 _symmetry_equiv_pos_as_xyz
 'x, y, z'
 '-x+1/2, y+1/2, -z+1/2'
 '-x, -y, -z'
 'x-1/2, -y-1/2, z-1/2'
 
_cell_length_a     6.0893
_cell_length_b    30.7616
_cell_length_c    11.0983
_cell_angle_alpha  90.000
_cell_angle_beta   98.982
_cell_angle_gamma  90.000
 
_shelx_F_squared_multiplier     1.000
 
loop_
 _refln_index_h
 _refln_index_k
 _refln_index_l
 _refln_F_squared_calc
 _refln_F_squared_meas
 _refln_F_squared_sigma
 _refln_observed_status
   2   0   0     5152.63     5120.98     26.16 o
   4   0   0      112.69      116.64     11.44 o
   6   0   0      176.73      190.63     28.28 o
   1   1   0     9098.57     8714.96     32.08 o
   2   1   0      240.22      247.66      4.24 o
   3   1   0      568.24      489.22     13.71 o
   4   1   0       26.66       26.57      6.12 o
   5   1   0      310.22      313.57     20.46 o
   6   1   0       33.05       25.44     16.62 o
   0   2   0     6387.12     6185.10     88.14 o
   1   2   0       70.68       80.51      2.39 o
   2   2   0      338.37      393.65      6.29 o
   3   2   0      859.29      870.00     14.58 o
   4   2   0     1731.64     1739.00     34.12 o
   5   2   0      209.30      189.67     18.33 o
   6   2   0      661.69      618.26     26.62 o
   1   3   0    16345.58    15404.03    117.82 o
   2   3   0     3539.00     3619.10     29.49 o
   3   3   0     1454.06     1400.35     16.45 o
   4   3   0       11.44       14.87      8.32 o
   5   3   0      138.32      134.70     12.88 o
   6   3   0      150.08      161.89     18.73 o
   0   4   0       63.91       66.02      4.28 o
   1   4   0     1034.57     1041.24      6.68 o
   2   4   0      821.42      785.08      8.17 o
   3   4   0      433.23      421.82      9.84 o
   4   4   0      275.78      285.16     12.89 o
   5   4   0        0.06        2.26      8.77 o
   6   4   0       28.76       29.64     14.84 o
   1   5   0      119.45      122.69      2.51 o
   2   5   0     4687.70     4781.89     19.53 o
   3   5   0     1266.51     1253.34     18.16 o
   4   5   0      861.30      914.50     17.33 o
   5   5   0      379.33      374.45     14.74 o
   6   5   0      306.93      330.42     21.07 o
   0   6   0     5976.29     5650.16     37.88 o
   1   6   0     2231.89     2196.43      8.94 o
   2   6   0     3477.84     3504.88     20.42 o
   3   6   0      149.75      175.53      8.45 o
   4   6   0      733.17      720.13     14.39 o
   5   6   0       13.89       12.90      8.85 o
   6   6   0      167.83      185.45     14.30 o
   1   7   0      822.17      844.23     10.53 o
   2   7   0     1477.99     1491.22     12.64 o
   3   7   0      639.86      634.29     13.47 o
   4   7   0        3.40        0.09      6.41 o
   5   7   0      138.19      139.69     13.85 o
   6   7   0      332.65      300.74     13.41 o
   0   8   0     7561.91     7270.86     50.43 o
   1   8   0      140.16      143.21      3.19 o
   2   8   0     2261.14     2158.20     25.16 o
   3   8   0      113.96      111.67      5.88 o
   4   8   0      154.73      132.17      8.20 o
   5   8   0        1.28        0.49     10.00 o
   6   8   0      393.07      431.32     14.76 o
   1   9   0     8842.60     8676.39     66.86 o
   2   9   0     1481.19     1537.40     17.81 o
   3   9   0      135.66      126.87      5.99 o
   4   9   0        1.77        4.66      9.20 o
   5   9   0       19.97       28.95     10.21 o
   6   9   0        1.76        4.11      8.93 o
   0  10   0      750.68      740.70     19.25 o
   1  10   0     1092.97     1143.77      8.97 o
   2  10   0      214.87      162.97      5.26 o
   3  10   0       61.30       68.77      6.24 o
   4  10   0      112.20       98.75      9.27 o
   5  10   0      139.13      132.86     10.83 o
   6  10   0       26.13       24.24     10.61 o
   1  11   0     1370.12     1363.27     16.18 o
   2  11   0     1915.84     2071.55     22.29 o
   3  11   0      255.17      218.25     12.93 o
   4  11   0      312.09      329.85     11.57 o
   5  11   0      170.38      180.48     19.64 o
   6  11   0        0.67       -5.23     13.27 o
   0  12   0      160.05      126.60     11.28 o
   1  12   0     2117.07     2320.39     23.19 o
   2  12   0       38.63       33.75      5.88 o
   3  12   0        2.13        6.41      8.83 o
   4  12   0      493.40      503.75     13.68 o
   5  12   0       57.83       61.36     16.48 o
   6  12   0      178.72      184.32     16.76 o
   1  13   0     2907.54     2868.48     35.66 o
   2  13   0      940.65      983.16     16.91 o
   3  13   0      295.26      238.03     14.00 o
   4  13   0      285.75      270.99     12.58 o
   5  13   0       46.79       48.61     17.88 o
   6  13   0      249.14      236.70     17.87 o
   0  14   0     1526.45     1431.12     31.87 o
   1  14   0      389.65      386.58     15.38 o
   2  14   0     1039.77     1036.94     17.93 o
   3  14   0       75.41       68.40      6.99 o
   4  14   0      694.75      686.53     21.13 o
   5  14   0      109.38      106.20     18.90 o
   6  14   0      266.06      279.97     17.63 o
   1  15   0       33.73       46.85      8.66 o
   2  15   0       96.72      105.01     10.14 o
   3  15   0      485.66      445.01     13.61 o
   4  15   0     1099.10     1110.90     26.16 o
   5  15   0     1332.71     1319.17     37.24 o
   6  15   0       38.78       26.63     12.13 o
   0  16   0     8262.17     8081.92     79.00 o
   1  16   0     1824.18     1935.19     30.19 o
   2  16   0     1719.82     1748.39     66.30 o
   3  16   0       71.13       77.02      7.42 o
   4  16   0       23.14       32.21     12.14 o
   5  16   0      247.33      260.77     22.12 o
   6  16   0      225.18      259.39     16.60 o
   1  17   0     3371.24     3201.55     41.14 o
   2  17   0        7.80        8.71      9.06 o
   3  17   0      256.40      238.58     11.48 o
   4  17   0       25.38       10.92     12.01 o
   5  17   0     1096.29     1155.83     34.76 o
   6  17   0       41.06       37.67     11.10 o
   0  18   0      170.18      142.52     15.00 o
   1  18   0      998.87     1144.47     20.23 o
   2  18   0      977.96     1019.96     16.52 o
   3  18   0      112.37      108.71      8.88 o
   4  18   0      423.95      404.15     18.95 o
   5  18   0      275.11      267.92     16.14 o
   1  19   0     1420.24     1464.19     28.99 o
   2  19   0       81.62       77.32      7.49 o
   3  19   0       24.29       24.65      7.85 o
   4  19   0        2.34        0.65     10.36 o
   5  19   0      302.25      317.53     16.21 o
   0  20   0     1194.97     1142.20     35.65 o
   1  20   0        4.14        4.53      5.57 o
   2  20   0      198.87      194.87     11.33 o
   3  20   0       12.86        9.04      7.87 o
   4  20   0       80.95       89.87     11.67 o
   5  20   0       54.76       53.76     11.31 o
   1  21   0       43.72       40.10      7.09 o
   2  21   0      868.93      853.11     19.54 o
   3  21   0      364.51      351.25     12.93 o
   4  21   0       26.02       14.19     10.51 o
   5  21   0       80.98      107.59     11.79 o
   0  22   0       52.85       44.54      8.90 o
   1  22   0       72.03       84.44      9.61 o
   2  22   0      112.90      119.16     13.14 o
   3  22   0       50.37       54.69     10.24 o
   4  22   0       21.52       28.30     10.19 o
   5  22   0       16.28       15.82      9.10 o
   1  23   0       53.37       55.04      9.93 o
   2  23   0       99.85      101.79     13.37 o
   3  23   0       80.17       96.74     12.81 o
   4  23   0      146.31      113.08     11.55 o
   5  23   0      208.07      208.93     11.79 o
   0  24   0      543.98      494.25     18.21 o
   1  24   0      221.40      257.74     14.08 o
   2  24   0      501.50      494.54     25.05 o
   3  24   0      190.15      190.94     18.63 o
   4  24   0       18.51       22.47      9.67 o
   5  24   0       44.53       39.49     10.01 o
   1  25   0      660.17      647.65     22.15 o
   2  25   0      164.00      166.42     18.87 o
   3  25   0      124.01      132.33     18.14 o
   4  25   0       79.95       79.72      9.94 o
   0  26   0       35.91       31.96     13.95 o
   1  26   0        0.78        3.63     12.64 o
   2  26   0      899.02      901.91     47.56 o
   3  26   0       10.27       12.46     12.47 o
   4  26   0      179.13      167.66     15.86 o
   1  27   0      408.61      415.91     16.58 o
   2  27   0        1.14       -5.67     16.97 o
   3  27   0      250.87      254.57     16.46 o
   4  27   0      123.61      110.79     13.71 o
   0  28   0      248.45      240.69     20.08 o
   1  28   0        1.77        4.69     10.89 o
   2  28   0      570.92      561.09     28.47 o
   3  28   0       12.96       11.93     11.21 o
   4  28   0      131.43      126.15     10.54 o
   1  29   0      912.63      950.88     22.09 o
   2  29   0        1.26        0.73     12.78 o
   3  29   0      193.13      195.05     12.20 o
   0  30   0       21.29       28.94     14.49 o
   1  30   0        5.74        2.05     10.60 o
   2  30   0      429.27      426.64     18.52 o
   3  30   0      153.40      138.33     10.58 o
   1  31   0      429.43      439.40     17.97 o
   2  31   0        8.76       11.04      9.30 o
   3  31   0       44.83       53.13      8.20 o
   0  32   0     1797.08     1911.60     63.48 o
   1  32   0       58.24       64.12     11.32 o
   2  32   0      365.33      369.77     13.31 o
   1  33   0      871.02      879.84     20.92 o
   2  33   0       66.25       60.20      8.15 o
   0  34   0     1079.98     1082.88     40.52 o
   1  34   0       18.25       13.25     11.72 o
   1  35   0      314.43      321.91     23.32 o
  -5   0   1      799.96      797.58     42.00 o
  -3   0   1     3019.05     3077.47     44.48 o
  -1   0   1     4348.36     4150.77     40.82 o
   1   0   1     1620.25     1675.26     17.07 o
   3   0   1     6992.67     6928.68    124.55 o
   5   0   1     2290.30     2080.27     61.68 o
  -6   1   1      182.73      185.67     23.20 o
  -5   1   1      114.76      120.85     18.53 o
  -4   1   1      825.46      830.25     24.09 o
  -3   1   1     2213.26     2412.69     29.46 o
  -2   1   1      470.30      458.76      4.09 o
  -1   1   1     8767.82     8458.30     49.90 o
   0   1   1     9692.24     9823.38     85.84 o
   1   1   1     1288.13     1308.29     13.03 o
   2   1   1     2600.87     2617.75     41.48 o
   3   1   1       70.65       88.43      6.42 o
   4   1   1     1229.33     1168.86     29.96 o
   5   1   1       59.91       50.35     11.64 o
   6   1   1     1316.68     1254.47     34.11 o
  -6   2   1        1.54       -9.36     15.64 o
  -5   2   1      102.65       84.96     18.12 o
  -4   2   1        1.54       11.53     10.23 o
  -3   2   1     1158.08     1091.74     14.05 o
  -2   2   1      890.89      888.91      5.35 o
  -1   2   1    17915.18    16899.42    201.16 o
   0   2   1      741.97      780.03     12.76 o
   1   2   1     7462.87     7357.68     37.51 o
   2   2   1      242.92      238.36      6.77 o
   3   2   1       65.77       55.63      5.89 o
   4   2   1       46.19       47.28      5.52 o
   5   2   1      545.80      515.18     19.46 o
   6   2   1      265.42      263.14     20.21 o
  -6   3   1       42.82       44.61     16.41 o
  -5   3   1       69.64       50.70     13.06 o
  -4   3   1     1073.48     1061.08     26.14 o
  -3   3   1        0.96        1.49      5.07 o
  -2   3   1     1987.99     1876.66      9.20 o
  -1   3   1    20511.15    19248.70    179.86 o
   0   3   1     1894.47     1932.07     30.78 o
   1   3   1    14773.97    14008.64     54.18 o
   2   3   1       53.35       60.43      4.80 o
   3   3   1       40.82       33.43      5.70 o
   4   3   1     1367.53     1353.30     23.45 o
   5   3   1      474.74      490.24     19.07 o
   6   3   1      603.53      600.47     25.47 o
  -6   4   1      154.83      145.76     18.97 o
  -5   4   1       24.11       20.53      9.88 o
  -4   4   1      343.97      382.78     14.46 o
  -3   4   1      474.85      594.86     12.51 o
  -2   4   1     1320.08     1311.94      7.80 o
  -1   4   1     2636.48     2587.41     21.03 o
   0   4   1     1247.45     1251.50     11.48 o
   1   4   1    11116.83    10833.40    103.10 o
   2   4   1      340.08      336.42      8.26 o
   3   4   1     2028.90     1965.40     26.11 o
   4   4   1       53.59       54.94      5.46 o
   5   4   1       91.33      105.06     10.92 o
   6   4   1       32.35       28.24     14.98 o
  -6   5   1       52.71       49.10     16.11 o
  -5   5   1       35.09       34.16      8.88 o
  -4   5   1      104.24       83.07      7.51 o
  -3   5   1     3285.27     3756.60     32.31 o
  -2   5   1     1723.51     1680.38     10.67 o
  -1   5   1      380.01      380.38      4.06 o
   0   5   1    15400.22    14125.42    167.20 o
   1   5   1       36.30       42.40      2.79 o
   2   5   1     2241.37     2142.51     19.47 o
   3   5   1      102.08      108.05      6.90 o
   4   5   1      866.55      807.60     18.26 o
   5   5   1       62.71       49.95     10.44 o
   6   5   1       19.64       24.54     10.77 o
  -6   6   1       27.52       20.59     13.98 o
  -5   6   1       81.16       86.65      9.65 o
  -4   6   1      119.74      131.50      6.51 o
  -3   6   1     1487.39     1331.02     20.63 o
  -2   6   1     2046.32     1997.82     11.78 o
  -1   6   1    14733.27    13639.38    113.80 o
   0   6   1     2310.67     2217.26     31.66 o
   1   6   1     7250.31     7077.62     69.93 o
   2   6   1      303.45      305.85      7.51 o
   3   6   1       30.37       33.93      5.38 o
   4   6   1        0.19        0.86      5.45 o
   5   6   1      155.35      151.64     11.81 o
   6   6   1       13.21       14.07     10.64 o
  -6   7   1       45.01       51.37     11.47 o
  -5   7   1       94.72       77.62      9.84 o
  -4   7   1      124.54      101.66      6.17 o
  -3   7   1      176.22      179.25      7.62 o
  -2   7   1     2794.37     2702.74     14.68 o
  -1   7   1     3286.24     3163.40     15.45 o
   0   7   1     4667.08     4520.53     27.69 o
   1   7   1        5.65        9.06      3.73 o
   2   7   1      262.33      237.00      7.07 o
   3   7   1      656.73      695.77     14.69 o
   4   7   1      133.69      127.26     11.28 o
   5   7   1        7.97       10.29     11.38 o
   6   7   1       87.93       98.02     10.27 o
  -6   8   1        1.26       -4.33      9.07 o
  -5   8   1       23.40       31.29      9.02 o
  -4   8   1       29.40       27.82      5.05 o
  -3   8   1     1922.90     2058.78     42.21 o
  -2   8   1      262.96      266.91      5.11 o
  -1   8   1     7544.78     7034.58     30.64 o
   0   8   1     6029.88     5892.45     33.75 o
   1   8   1      468.35      437.46      8.96 o
   2   8   1      854.69      953.42     14.72 o
   3   8   1     4112.03     4007.74     69.63 o
   4   8   1      162.77      163.34     12.00 o
   5   8   1      124.47      119.89     13.90 o
   6   8   1       81.63       75.58      9.97 o
  -6   9   1      239.71      252.78     13.33 o
  -5   9   1       51.48       43.48      9.08 o
  -4   9   1      327.12      320.08      8.46 o
  -3   9   1       61.89       73.72      6.26 o
  -2   9   1     1897.16     1963.46     17.73 o
  -1   9   1       98.18      111.48      4.10 o
   0   9   1       38.47       40.89      5.46 o
   1   9   1     1913.27     1913.08     37.54 o
   2   9   1      147.80      136.43      5.36 o
   3   9   1      833.18      828.26     14.06 o
   4   9   1       68.31       56.28      7.50 o
   5   9   1      230.69      222.70     16.45 o
   6   9   1       34.26       30.61      8.64 o
  -6  10   1       28.05       19.19     10.22 o
  -5  10   1      872.60      864.13     17.97 o
  -4  10   1        2.05        5.18      6.03 o
  -3  10   1     3314.86     3418.30     33.14 o
  -2  10   1      290.75      314.69      6.73 o
  -1  10   1      240.83      204.00      6.13 o
   0  10   1      966.30     1000.64     18.04 o
   1  10   1     1619.51     1810.85     22.42 o
   2  10   1     1295.20     1431.89     21.87 o
   3  10   1      307.46      249.07      8.67 o
   4  10   1        0.01       -2.39      7.09 o
   5  10   1      715.51      716.46     23.49 o
   6  10   1        3.25       -2.53     12.86 o
  -6  11   1      241.10      236.23     18.24 o
  -5  11   1      119.34      105.41     17.78 o
  -4  11   1      236.22      204.91     12.96 o
  -3  11   1      510.17      562.72     18.56 o
  -2  11   1     1692.55     1627.29     54.64 o
  -1  11   1      679.91      686.83     14.58 o
   0  11   1     2104.95     1974.45     40.24 o
   1  11   1       24.35       21.76      3.88 o
   2  11   1      618.58      599.76     13.35 o
   3  11   1      315.17      340.97     14.51 o
   4  11   1       46.65       46.28      8.20 o
   5  11   1        1.40       -6.01     12.96 o
   6  11   1      351.63      363.22     20.74 o
  -6  12   1        4.43        5.06     13.22 o
  -5  12   1       26.65       33.62     15.75 o
  -4  12   1       25.76       22.16      9.53 o
  -3  12   1      622.14      614.26     24.98 o
  -2  12   1     1569.61     1605.61     27.19 o
  -1  12   1      153.29      117.94      6.57 o
   0  12   1     1253.52     1305.63     27.68 o
   1  12   1     2606.21     2757.32     27.08 o
   2  12   1     1053.94     1143.73     18.06 o
   3  12   1       33.75       34.54      8.71 o
   4  12   1      154.86      152.36      9.98 o
   5  12   1      127.67      125.61     14.51 o
   6  12   1      866.92      824.89     26.23 o
  -6  13   1      451.77      480.98     24.01 o
  -5  13   1      438.95      403.25     24.91 o
  -4  13   1      688.07      699.74     26.53 o
  -3  13   1       43.61       55.66      9.60 o
  -2  13   1      142.74      117.79     10.57 o
  -1  13   1       14.14       19.61      4.75 o
   0  13   1     2817.22     2772.39     74.63 o
   1  13   1      437.06      443.13     11.16 o
   2  13   1      976.73      926.84     16.93 o
   3  13   1       31.97       23.35      6.26 o
   4  13   1      713.09      728.76     16.45 o
   5  13   1       86.35       82.51     13.81 o
   6  13   1      873.66      948.22     26.61 o
  -6  14   1       73.08       64.42     13.81 o
  -5  14   1       33.45       41.67     16.32 o
  -4  14   1       72.70       72.12     11.29 o
  -3  14   1      452.46      385.34     12.47 o
  -2  14   1       52.33       52.05      9.65 o
  -1  14   1      583.07      563.09     17.27 o
   0  14   1       44.28       54.58      7.67 o
   1  14   1       46.62       34.80      5.97 o
   2  14   1        3.48        0.88      6.12 o
   3  14   1      206.77      179.52      8.02 o
   4  14   1      785.73      755.74     19.42 o
   5  14   1      648.36      680.41     29.34 o
   6  14   1       43.13       48.15     12.65 o
  -6  15   1       97.77      127.13     15.36 o
  -5  15   1       73.60       63.14     18.38 o
  -4  15   1      437.95      455.81     18.75 o
  -3  15   1      843.90      847.06     23.91 o
  -2  15   1      942.38      874.11     22.68 o
  -1  15   1      206.74      203.68     13.05 o
   0  15   1     3831.39     4068.43     95.53 o
   1  15   1      270.32      369.97     11.43 o
   2  15   1       37.19       33.25      6.66 o
   3  15   1      181.94      167.67      7.18 o
   4  15   1       35.07       36.27     10.61 o
   5  15   1        0.12        6.44     11.86 o
   6  15   1      126.39      137.32     13.87 o
  -6  16   1       33.44       29.11     11.96 o
  -5  16   1      491.15      553.44     27.55 o
  -4  16   1      259.94      285.58     16.55 o
  -3  16   1     1713.82     1679.91     34.67 o
  -2  16   1      379.44      376.09     16.77 o
  -1  16   1     2342.02     2255.73     33.62 o
   0  16   1        0.56        1.04      7.30 o
   1  16   1     2356.65     2308.12     36.85 o
   2  16   1       19.23       13.45      6.67 o
   3  16   1     1067.39      977.29     18.83 o
   4  16   1      179.87      185.62     13.13 o
   5  16   1     1050.85     1109.00     26.32 o
   6  16   1        0.20        4.86     10.65 o
  -6  17   1       30.30       45.70     11.58 o
  -5  17   1       57.93       62.63     17.40 o
  -4  17   1       25.34       27.40     11.73 o
  -3  17   1       51.90       40.90      8.02 o
  -2  17   1     1507.61     1505.23     78.67 o
  -1  17   1       12.33       19.32      9.23 o
   0  17   1      325.04      295.68     13.37 o
   1  17   1      378.31      422.49     19.19 o
   2  17   1      605.30      575.85     46.10 o
   3  17   1       61.67       63.72      7.19 o
   4  17   1     1368.80     1334.08     29.22 o
   5  17   1       23.79       15.56     11.76 o
  -6  18   1      146.03      136.91     13.40 o
  -5  18   1      659.81      682.41     27.81 o
  -4  18   1      241.58      244.09     16.52 o
  -3  18   1      129.05      139.89     10.69 o
  -2  18   1      454.28      464.61     16.40 o
  -1  18   1     2806.97     2863.65     39.96 o
   0  18   1        8.28        9.31      8.23 o
   1  18   1     1187.45     1071.12     26.04 o
   2  18   1      312.51      339.18     11.25 o
   3  18   1       63.75       65.98      8.52 o
   4  18   1      582.06      561.95     22.99 o
   5  18   1      777.76      807.73     24.50 o
  -5  19   1        0.58        0.92     14.56 o
  -4  19   1     1725.12     1752.97     33.00 o
  -3  19   1      595.23      592.39     18.37 o
  -2  19   1     4360.95     4215.42     47.66 o
  -1  19   1       84.98       89.67     11.01 o
   0  19   1       52.40       70.24      9.21 o
   1  19   1       36.54       55.22     15.49 o
   2  19   1      212.86      194.09      8.71 o
   3  19   1       25.25       23.73      6.92 o
   4  19   1      635.58      651.67     19.46 o
   5  19   1       46.16       41.54      9.86 o
  -5  20   1      244.03      230.43     19.03 o
  -4  20   1        8.89       10.32     12.17 o
  -3  20   1       52.29       65.90      9.78 o
  -2  20   1       69.03       71.00      8.81 o
  -1  20   1      281.24      261.15      9.67 o
   0  20   1       19.52       85.18     11.17 o
   1  20   1      882.17      878.15     20.39 o
   2  20   1       24.96       20.25      7.47 o
   3  20   1       30.63       26.34      7.57 o
   4  20   1      214.72      195.91     13.49 o
   5  20   1      144.48      161.16     11.38 o
  -5  21   1       22.66       25.17     14.31 o
  -4  21   1       25.60       29.75     12.17 o
  -3  21   1      297.41      307.62     13.83 o
  -2  21   1      745.97      771.74     26.95 o
  -1  21   1      114.49      103.29      9.26 o
   0  21   1     1216.33     1220.76     20.28 o
   1  21   1        7.40       10.13      5.91 o
   2  21   1      756.07      726.55     21.81 o
   3  21   1      138.78      122.55      9.37 o
   4  21   1       52.39       56.37     11.26 o
   5  21   1      251.86      223.83     11.61 o
  -5  22   1      458.31      423.12     15.77 o
  -4  22   1       81.30       71.41     12.87 o
  -3  22   1      721.41      746.73     18.90 o
  -2  22   1      887.93      943.67     23.95 o
  -1  22   1     2087.34     2062.56     32.49 o
   0  22   1      168.89      179.96      8.52 o
   1  22   1      190.95      186.07      9.91 o
   2  22   1      224.57      227.94     12.87 o
   3  22   1       87.54       73.38     11.70 o
   4  22   1        5.51        4.31     10.43 o
   5  22   1      121.34      135.92     10.05 o
  -5  23   1        7.26        7.57      7.22 o
  -4  23   1       55.55       46.95     11.53 o
  -3  23   1       14.80       18.42     11.11 o
  -2  23   1      336.68      319.24     16.62 o
  -1  23   1      432.77      416.97     17.81 o
   0  23   1       60.02       66.44      7.18 o
   1  23   1      619.27      631.05     15.56 o
   2  23   1      127.28      148.47     12.15 o
   3  23   1       52.15       48.41     11.73 o
   4  23   1       20.42       27.94     10.32 o
   5  23   1       89.28       96.11      8.51 o
  -5  24   1      101.35      112.67     12.11 o
  -4  24   1       39.43       47.78     11.67 o
  -3  24   1      207.26      206.80     14.97 o
  -2  24   1      106.56      104.63     13.54 o
  -1  24   1      171.19      190.64     14.92 o
   0  24   1      176.26      213.47     10.01 o
   1  24   1      996.40     1043.24     19.54 o
   2  24   1       17.18       14.25     10.46 o
   3  24   1      571.59      521.37     18.16 o
   4  24   1        1.23       -1.23      9.07 o
  -4  25   1       18.12       28.00     10.50 o
  -3  25   1       54.20       73.38     15.71 o
  -2  25   1      723.98      741.02     28.88 o
  -1  25   1      623.40      638.42     16.59 o
   0  25   1      900.94      882.97     18.16 o
   1  25   1       67.23       67.16     11.84 o
   2  25   1       95.42       90.00     11.91 o
   3  25   1      155.74      151.62     15.37 o
   4  25   1      286.83      285.32     19.15 o
  -4  26   1        1.82        2.48     10.57 o
  -3  26   1      316.16      350.83     21.54 o
  -2  26   1       66.99       58.02     16.91 o
  -1  26   1      296.59      304.79     15.00 o
   0  26   1       50.99       58.68      9.45 o
   1  26   1       76.63       82.65     11.50 o
   2  26   1       15.85       19.24     10.64 o
   3  26   1      142.42      145.00     14.82 o
   4  26   1       20.16       16.57     11.83 o
  -4  27   1       66.57       66.12     10.14 o
  -3  27   1      453.72      476.36     22.93 o
  -2  27   1      317.96      329.72     17.89 o
  -1  27   1       60.61       70.77     11.71 o
   0  27   1      239.92      222.70     12.09 o
   1  27   1      107.91       98.53     15.52 o
   2  27   1      790.05      802.07     23.79 o
   3  27   1       26.08       23.86     11.83 o
   4  27   1      420.97      478.95     20.26 o
  -4  28   1      268.36      288.31     16.76 o
  -3  28   1      318.40      317.74     16.38 o
  -2  28   1      177.96      174.17     15.52 o
  -1  28   1       22.30       24.05     11.23 o
   0  28   1       55.06       56.59     11.19 o
   1  28   1      175.63      191.67     16.62 o
   2  28   1       16.49       18.45     13.23 o
   3  28   1      344.93      350.22     16.93 o
   4  28   1       27.61       24.01     10.43 o
  -4  29   1       21.75       22.58     10.09 o
  -3  29   1       24.68       24.39      9.32 o
  -2  29   1      193.73      208.72     15.68 o
  -1  29   1      118.62      108.56     12.14 o
   0  29   1       35.22       40.01     10.75 o
   1  29   1      164.46      159.79     13.61 o
   2  29   1     1057.56     1036.24     25.69 o
   3  29   1      128.09      113.99     12.35 o
  -3  30   1      100.54      106.79     10.00 o
  -2  30   1        4.43        7.54     11.44 o
  -1  30   1      544.95      555.15     17.59 o
   0  30   1      105.43      111.22     12.01 o
   1  30   1      762.63      698.78     22.24 o
   2  30   1       28.01       28.76      9.61 o
   3  30   1      208.30      235.32     11.59 o
  -3  31   1      159.18      144.30      9.65 o
  -2  31   1      659.24      667.27     20.07 o
  -1  31   1      124.60      130.40     11.66 o
   0  31   1       35.51       42.64     10.13 o
   1  31   1       11.97        9.78     11.89 o
   2  31   1      240.42      240.12     12.43 o
   3  31   1       79.39       81.04      8.62 o
  -3  32   1      456.10      446.42     24.08 o
  -2  32   1        3.09        3.92      9.23 o
  -1  32   1       93.82       87.29     11.28 o
   0  32   1        0.03        3.57      8.75 o
   1  32   1      420.63      432.04     17.18 o
   2  32   1        3.87        4.12      7.88 o
  -2  33   1      280.94      277.17     11.24 o
  -1  33   1      359.97      349.05     18.76 o
   0  33   1      703.35      684.99     19.42 o
   1  33   1       77.52       81.44     10.73 o
   2  33   1      686.26      732.30     22.72 o
  -1  34   1      355.84      358.14     17.41 o
   0  34   1       83.66       96.56     13.41 o
   1  34   1      278.18      271.34     12.35 o
   0  35   1      847.17      845.54     22.90 o
  -6   0   2       27.65       21.91     22.70 o
  -4   0   2      266.65      260.32     16.41 o
  -2   0   2      291.98      274.05      6.91 o
   0   0   2    12114.71    11972.73    137.28 o
   2   0   2     4418.57     4352.69     55.75 o
   4   0   2     1026.55      900.17     32.10 o
   6   0   2      174.46      164.79     24.93 o
  -6   1   2      129.75      135.17     18.76 o
  -5   1   2      129.20      122.40     11.16 o
  -4   1   2     1136.27     1235.33     22.17 o
  -3   1   2     2678.96     2564.04     27.35 o
  -2   1   2      330.86      313.67      5.29 o
  -1   1   2     1092.78     1075.88      8.38 o
   0   1   2     4811.83     4812.93     25.69 o
   1   1   2     5075.01     5134.12     38.82 o
   2   1   2      668.52      668.53      8.91 o
   3   1   2     2465.69     2558.59     33.05 o
   4   1   2        0.01        0.57      6.90 o
   5   1   2      161.39      162.51     14.18 o
   6   1   2       20.76       14.02     12.96 o
  -6   2   2       61.50       81.92     18.19 o
  -5   2   2      192.98      179.54     12.23 o
  -4   2   2     1108.39     1081.41     24.39 o
  -3   2   2       57.44       63.47      7.64 o
  -2   2   2     1062.81      952.28      7.33 o
  -1   2   2     1486.19     1472.28     12.05 o
   0   2   2     5906.16     5834.05     48.01 o
   1   2   2       62.94       71.63      3.23 o
   2   2   2     2093.93     2045.76     24.81 o
   3   2   2        1.11        1.33      6.95 o
   4   2   2      417.11      408.19     11.70 o
   5   2   2      219.85      207.39     15.13 o
   6   2   2      296.80      274.75     18.70 o
  -6   3   2       38.08       43.41     16.46 o
  -5   3   2      116.75      129.90     11.59 o
  -4   3   2        0.71        2.98      6.36 o
  -3   3   2      430.61      397.46     10.40 o
  -2   3   2       36.47       41.38      2.50 o
  -1   3   2     9283.09     8968.58     81.10 o
   0   3   2     2068.53     2056.12     15.85 o
   1   3   2     5637.55     5616.81     43.28 o
   2   3   2      267.86      286.16      8.34 o
   3   3   2     3073.25     3103.32     36.63 o
   4   3   2        3.30        7.76      7.08 o
   5   3   2      706.77      647.70     21.94 o
   6   3   2       23.67       29.06     13.23 o
  -6   4   2      258.55      255.86     20.63 o
  -5   4   2       55.16       61.53      9.99 o
  -4   4   2      340.89      344.90      9.34 o
  -3   4   2      414.06      450.23     11.06 o
  -2   4   2     1378.97     1463.12      9.48 o
  -1   4   2     4452.30     4387.47     41.06 o
   0   4   2     1104.80     1037.27      8.89 o
   1   4   2     4116.90     4170.92     32.98 o
   2   4   2       43.74       56.28      5.44 o
   3   4   2      148.56      160.99     10.61 o
   4   4   2     1624.16     1517.94     57.75 o
   5   4   2       39.06       35.87      9.74 o
   6   4   2      908.41      913.13     26.19 o
  -6   5   2       14.59       17.67     15.93 o
  -5   5   2      230.72      242.20     11.52 o
  -4   5   2      307.37      339.21      9.19 o
  -3   5   2      455.60      404.78      9.16 o
  -2   5   2     2454.43     2481.84     19.16 o
  -1   5   2     7965.55     7664.49     25.72 o
   0   5   2     6416.00     6171.60     77.91 o
   1   5   2      801.08      786.18     11.09 o
   2   5   2     1094.44     1122.57     15.56 o
   3   5   2      850.32      828.81     20.50 o
   4   5   2      105.56       99.62      9.38 o
   5   5   2     1795.65     1758.75     34.24 o
   6   5   2      213.37      204.83     13.65 o
  -6   6   2       15.22       24.69     14.92 o
  -5   6   2       94.52      100.46      8.81 o
  -4   6   2      684.69      615.12     11.49 o
  -3   6   2       54.66       80.77      5.03 o
  -2   6   2     1702.05     1670.94     19.71 o
  -1   6   2     3628.94     3562.22     29.27 o
   0   6   2     2807.29     2769.72      9.55 o
   1   6   2      311.89      308.57      5.13 o
   2   6   2     3387.82     3285.11     57.77 o
   3   6   2      496.42      540.93     17.16 o
   4   6   2      199.31      177.87      9.25 o
   5   6   2      146.07      161.49     12.09 o
   6   6   2      601.42      626.36     16.89 o
  -6   7   2       20.50       15.99     14.41 o
  -5   7   2      438.75      451.07     13.31 o
  -4   7   2      239.15      274.10      8.75 o
  -3   7   2      710.55      695.13     11.47 o
  -2   7   2     1457.97     1602.22     16.62 o
  -1   7   2      316.45      306.59      5.21 o
   0   7   2     3100.84     3167.72     64.86 o
   1   7   2     1928.31     1993.12     12.54 o
   2   7   2     2771.05     2843.87     25.42 o
   3   7   2       45.90       44.03      7.65 o
   4   7   2       99.64       95.07      9.23 o
   5   7   2      335.97      328.84     17.86 o
   6   7   2      135.94      140.20     10.63 o
  -6   8   2       43.17       48.63     11.64 o
  -5   8   2        0.01        1.45      8.75 o
  -4   8   2     1127.00     1053.71     14.59 o
  -3   8   2     1176.90     1286.85     17.44 o
  -2   8   2      478.06      449.03     13.89 o
  -1   8   2       12.57       14.56      2.57 o
   0   8   2     1143.58     1164.20     18.38 o
   1   8   2      817.44      861.26      9.80 o
   2   8   2     1247.24     1225.69     20.40 o
   3   8   2       39.02       42.68      7.18 o
   4   8   2     1551.37     1455.79     21.00 o
   5   8   2        2.41       10.19     11.97 o
   6   8   2      100.85      100.98      9.57 o
  -6   9   2        0.23        5.71      9.02 o
  -5   9   2      207.12      209.73     11.63 o
  -4   9   2       15.53       24.83      5.96 o
  -3   9   2      291.71      279.56     10.88 o
  -2   9   2     2395.06     2434.30     33.50 o
  -1   9   2      424.48      468.34      7.74 o
   0   9   2      453.25      439.31      7.73 o
   1   9   2       99.13       83.37      4.25 o
   2   9   2     2802.36     2891.13     33.72 o
   3   9   2     1551.70     1524.66     28.77 o
   4   9   2       26.86       26.29      7.46 o
   5   9   2      152.10      150.82     15.16 o
   6   9   2      751.66      760.96     19.41 o
  -6  10   2       40.83       25.48     15.74 o
  -5  10   2       30.52       28.92      8.86 o
  -4  10   2     1270.74     1200.56     18.50 o
  -3  10   2       21.03       26.05      6.81 o
  -2  10   2     1335.82     1230.60     18.94 o
  -1  10   2     2520.44     2558.42     26.10 o
   0  10   2     1611.92     1603.06     16.36 o
   1  10   2      570.60      552.84      8.86 o
   2  10   2       59.45       72.64      6.68 o
   3  10   2      422.29      436.88     16.56 o
   4  10   2       24.79       25.84      7.96 o
   5  10   2      158.76      163.56     15.59 o
   6  10   2       53.08       56.51     12.62 o
  -6  11   2       93.26       73.85     15.10 o
  -5  11   2      288.05      304.09     16.97 o
  -4  11   2        0.50        2.61      8.97 o
  -3  11   2     2729.52     2667.15     38.34 o
  -2  11   2      361.33      341.44     11.38 o
  -1  11   2     1413.12     1317.16     19.88 o
   0  11   2        1.99        6.60      3.60 o
   1  11   2     5526.63     5672.44     39.55 o
   2  11   2      254.06      307.36     10.44 o
   3  11   2     1679.02     1578.99     29.23 o
   4  11   2       45.33       47.67      8.38 o
   5  11   2      121.14      111.75     14.79 o
   6  11   2        1.63        7.78     11.70 o
  -6  12   2      321.43      324.64     19.39 o
  -5  12   2      218.76      207.19     15.77 o
  -4  12   2      406.10      418.46     17.43 o
  -3  12   2       58.89       71.43     10.83 o
  -2  12   2      446.52      391.30     12.50 o
  -1  12   2      647.66      618.91     15.01 o
   0  12   2      103.85      136.66      8.51 o
   1  12   2     2644.35     2920.80     34.63 o
   2  12   2      610.37      539.81     13.48 o
   3  12   2      101.49      103.75      6.76 o
   4  12   2     3126.57     3059.53     31.28 o
   5  12   2        0.02        5.00     10.12 o
   6  12   2      280.17      288.47     16.78 o
  -6  13   2       20.20        9.87     12.88 o
  -5  13   2      112.01      129.33     14.50 o
  -4  13   2      150.34      162.15     13.63 o
  -3  13   2     1741.57     1759.86     33.40 o
  -2  13   2     1132.97     1079.06     24.07 o
  -1  13   2     1740.56     1632.88     23.57 o
   0  13   2       24.94       23.38      6.91 o
   1  13   2     2329.68     2350.22     32.54 o
   2  13   2      265.39      292.65     14.59 o
   3  13   2      402.23      338.24     16.64 o
   4  13   2       52.14       53.07      8.96 o
   5  13   2       43.90       47.03     10.54 o
   6  13   2        3.04        4.94     11.61 o
  -6  14   2      286.75      265.76     17.50 o
  -5  14   2      322.69      314.97     17.95 o
  -4  14   2     1398.95     1408.12     28.94 o
  -3  14   2      286.45      270.44     11.28 o
  -2  14   2     8070.65     7891.98     66.40 o
  -1  14   2      339.00      345.64     12.28 o
   0  14   2     5236.00     5164.07     73.35 o
   1  14   2       22.32       28.87      8.57 o
   2  14   2     1060.02     1052.91     24.51 o
   3  14   2      134.24      130.11      7.63 o
   4  14   2       41.07       57.79     11.11 o
   5  14   2       16.34       19.56     10.02 o
   6  14   2      105.61      117.82     12.89 o
  -6  15   2       14.95        7.59     12.18 o
  -5  15   2      201.08      198.34     15.88 o
  -4  15   2      526.70      551.16     20.41 o
  -3  15   2     2710.96     2659.04     43.09 o
  -2  15   2      898.05      919.24     23.73 o
  -1  15   2     2414.82     2272.09     35.90 o
   0  15   2       34.24       28.52      7.80 o
   1  15   2       37.65       36.86      8.68 o
   2  15   2      396.34      372.47     16.31 o
   3  15   2      203.49      191.65      8.11 o
   4  15   2       72.07       85.67     11.47 o
   5  15   2      687.46      700.44     21.86 o
   6  15   2       51.39       40.28     15.99 o
  -6  16   2      302.59      317.62     18.21 o
  -5  16   2       11.80       12.51     17.71 o
  -4  16   2       25.79       28.86     11.60 o
  -3  16   2      226.96      206.88     12.51 o
  -2  16   2     3262.05     3331.41     44.65 o
  -1  16   2        1.22        2.36      8.64 o
   0  16   2      197.56      172.61     11.16 o
   1  16   2       28.99       18.41      9.10 o
   2  16   2      616.99      587.86     20.28 o
   3  16   2       78.93       80.47      7.10 o
   4  16   2      550.37      594.01     18.51 o
   5  16   2       35.71       42.98     12.75 o
  -6  17   2       57.32       53.61     12.56 o
  -5  17   2      816.34      825.17     30.86 o
  -4  17   2      191.50      190.71     14.78 o
  -3  17   2     1807.66     1819.70     40.89 o
  -2  17   2       10.98       11.02      9.78 o
  -1  17   2     1613.25     1642.73     32.21 o
   0  17   2     1465.93     1592.75     64.86 o
   1  17   2       33.64       41.16     10.69 o
   2  17   2      452.02      475.75     10.90 o
   3  17   2       85.88       82.92      7.45 o
   4  17   2      127.31      119.51     12.90 o
   5  17   2      796.91      819.88     22.65 o
  -6  18   2      103.71      104.58     12.02 o
  -5  18   2       16.46       27.21     15.84 o
  -4  18   2      338.18      340.23     17.60 o
  -3  18   2        0.79        0.13      7.72 o
  -2  18   2     1855.79     1858.79     34.89 o
  -1  18   2      129.35      122.68     12.48 o
   0  18   2      806.75      828.99     26.35 o
   1  18   2      115.89      148.47     12.58 o
   2  18   2       39.04       35.62      6.23 o
   3  18   2       18.30       12.99      6.69 o
   4  18   2      141.54      139.04     12.96 o
   5  18   2       13.39       12.50      9.73 o
  -5  19   2       21.17       31.43     15.51 o
  -4  19   2      312.77      345.58     22.44 o
  -3  19   2       78.39       68.36     10.96 o
  -2  19   2       90.56       94.62      7.65 o
  -1  19   2     3441.90     3368.98     92.42 o
   0  19   2       48.77       74.42     10.78 o
   1  19   2     1315.51     1325.64     20.63 o
   2  19   2       18.78       13.77      6.44 o
   3  19   2      139.89      139.93      8.47 o
   4  19   2        5.03        7.70     12.32 o
   5  19   2      353.87      378.20     14.35 o
  -5  20   2       60.36       48.63     15.34 o
  -4  20   2      465.74      458.65     24.59 o
  -3  20   2      490.37      481.40     18.13 o
  -2  20   2      324.88      305.21     10.99 o
  -1  20   2        7.30        6.76      5.62 o
   0  20   2     1507.51     1419.01     21.08 o
   1  20   2      238.54      238.83      7.92 o
   2  20   2      395.98      423.59     12.10 o
   3  20   2        0.63        1.61      6.76 o
   4  20   2      844.64      848.36     26.44 o
   5  20   2       21.63       20.12      8.57 o
  -5  21   2      328.67      378.12     20.94 o
  -4  21   2       76.65       72.96     16.34 o
  -3  21   2      296.40      307.34     15.89 o
  -2  21   2      282.08      295.29     11.46 o
  -1  21   2      262.76      265.05     10.84 o
   0  21   2      285.51      319.39     11.41 o
   1  21   2      564.49      549.70     14.36 o
   2  21   2        5.05       12.13      7.71 o
   3  21   2      526.93      523.78     14.36 o
   4  21   2       56.68       41.56     10.92 o
   5  21   2      612.84      629.13     15.62 o
  -5  22   2        2.35        3.17     12.29 o
  -4  22   2      114.39      122.09     17.90 o
  -3  22   2      475.93      487.52     18.61 o
  -2  22   2      200.21      204.34     10.66 o
  -1  22   2      768.04      768.56     16.38 o
   0  22   2     1466.34     1458.95     17.36 o
   1  22   2      388.17      381.89     11.61 o
   2  22   2     1198.59     1164.47     20.90 o
   3  22   2      114.29      116.84     12.55 o
   4  22   2      411.35      432.01     16.09 o
   5  22   2        2.51        1.19      7.47 o
  -5  23   2      117.56      110.19     14.56 o
  -4  23   2      140.41      128.35     13.70 o
  -3  23   2      947.71      912.20     29.73 o
  -2  23   2       33.86       40.22     11.25 o
  -1  23   2      204.42      199.62     10.87 o
   0  23   2       13.42       12.53      6.30 o
   1  23   2     1342.73     1382.23     23.01 o
   2  23   2        0.02        3.12      9.22 o
   3  23   2      117.65      112.75     12.61 o
   4  23   2      116.97      116.07     11.50 o
  -5  24   2        5.39       -0.93      9.82 o
  -4  24   2      165.51      171.89     11.97 o
  -3  24   2        5.87        5.80     13.83 o
  -2  24   2     1199.79     1237.14     21.59 o
  -1  24   2       13.61       16.98      9.38 o
   0  24   2      143.57      141.00      9.09 o
   1  24   2       36.78       30.49      8.70 o
   2  24   2       37.01       58.64     10.27 o
   3  24   2       84.91       79.74     12.16 o
   4  24   2      274.53      290.78     15.56 o
  -4  25   2       19.35       26.60      9.34 o
  -3  25   2      326.13      342.37     17.38 o
  -2  25   2      178.95      197.59     13.50 o
  -1  25   2     1017.53     1069.02     22.74 o
   0  25   2       21.38       20.55      7.49 o
   1  25   2      182.47      169.96     11.58 o
   2  25   2       22.52       28.31      9.97 o
   3  25   2      312.24      331.09     15.71 o
   4  25   2       66.57       60.28     14.87 o
  -4  26   2       80.90       84.31     11.32 o
  -3  26   2       28.25       29.14     11.93 o
  -2  26   2      720.85      754.18     23.40 o
  -1  26   2      149.88      138.20     12.33 o
   0  26   2       23.98       37.70      8.33 o
   1  26   2        0.50        0.05      8.41 o
   2  26   2       58.60       53.23     10.25 o
   3  26   2      291.58      285.08     14.63 o
   4  26   2      129.39      151.65     15.73 o
  -4  27   2       19.45       23.56      9.72 o
  -3  27   2     1149.25     1118.42     32.11 o
  -2  27   2       27.38       40.59     12.80 o
  -1  27   2     1007.24     1037.61     20.57 o
   0  27   2     1658.22     1640.79     21.97 o
   1  27   2      169.32      182.61     12.00 o
   2  27   2       73.15       65.65     10.37 o
   3  27   2       74.96       48.90     12.38 o
   4  27   2        3.33        7.09      9.97 o
  -4  28   2       55.71       57.75     11.21 o
  -3  28   2        8.08       14.29     13.99 o
  -2  28   2     1049.04     1071.42     26.52 o
  -1  28   2      206.34      208.30     13.94 o
   0  28   2       22.22       27.41      8.35 o
   1  28   2        0.62        7.14      9.08 o
   2  28   2       52.29       50.27      9.79 o
   3  28   2      224.19      205.01     14.24 o
  -3  29   2       28.08       35.59     14.20 o
  -2  29   2       91.01       90.24     13.61 o
  -1  29   2      709.80      728.13     19.79 o
   0  29   2        0.70       -1.45      8.88 o
   1  29   2      588.21      581.13     21.18 o
   2  29   2        1.25       -0.16      9.79 o
   3  29   2      329.51      356.15     15.79 o
  -3  30   2        1.00        7.07     11.55 o
  -2  30   2      479.68      492.00     18.34 o
  -1  30   2       88.98       89.90     11.41 o
   0  30   2      239.22      258.34     13.49 o
   1  30   2      172.48      165.63     15.19 o
   2  30   2      496.46      479.49     15.04 o
   3  30   2        3.24        7.14      8.91 o
  -3  31   2       78.03       74.93      9.81 o
  -2  31   2      228.14      233.64     13.84 o
  -1  31   2      158.71      152.31     11.67 o
   0  31   2        7.33        7.19      9.33 o
   1  31   2      374.44      368.33     17.21 o
   2  31   2       17.78       17.11      7.22 o
   3  31   2      509.23      471.60     26.61 o
  -2  32   2      328.91      362.63     14.91 o
  -1  32   2      589.77      555.20     15.83 o
   0  32   2      428.99      399.85     22.44 o
   1  32   2       13.06       17.91     10.19 o
   2  32   2      805.46      737.35     34.86 o
  -2  33   2       35.88       34.97     11.45 o
  -1  33   2       18.35       19.19      9.56 o
   0  33   2      191.14      208.66     12.85 o
   1  33   2      193.14      206.77     12.35 o
   2  33   2        1.03        0.16     10.00 o
  -1  34   2      656.23      620.87     20.32 o
   0  34   2       20.31       17.68      8.20 o
   1  34   2        9.95       11.16      7.87 o
  -5   0   3      619.19      598.49     21.91 o
  -3   0   3      169.79      240.98     18.81 o
  -1   0   3      128.63      136.84      5.69 o
   1   0   3      816.93      776.23     13.81 o
   3   0   3     1577.84     1620.48     40.29 o
   5   0   3     1028.38      912.76     54.64 o
  -6   1   3      173.17      164.82     19.45 o
  -5   1   3        0.64        1.66      8.78 o
  -4   1   3       26.98       39.60      6.60 o
  -3   1   3      255.29      280.34     16.76 o
  -2   1   3      255.64      254.21      5.81 o
  -1   1   3        0.44        4.84      2.40 o
   0   1   3      336.27      354.25      6.28 o
   1   1   3      175.31      187.35      4.66 o
   2   1   3      764.54      714.44     20.83 o
   3   1   3        1.98       -0.59      8.26 o
   4   1   3      647.53      658.75     14.17 o
   5   1   3      525.50      517.00     17.19 o
   6   1   3      160.57      167.69     15.69 o
  -6   2   3        1.43        1.14     15.73 o
  -5   2   3      236.39      236.20     11.67 o
  -4   2   3        4.65        2.54      6.19 o
  -3   2   3      246.45      236.79     10.28 o
  -2   2   3      167.65      180.68      5.99 o
  -1   2   3     2649.16     2632.85     14.11 o
   0   2   3     3044.37     3082.34     28.14 o
   1   2   3     1861.49     1734.46     22.63 o
   2   2   3     1430.00     1576.36     18.51 o
   3   2   3     1933.41     1965.10     49.05 o
   4   2   3      143.00      132.90      9.49 o
   5   2   3      155.99      162.15     14.92 o
   6   2   3      207.04      184.94     12.51 o
  -6   3   3       42.25       60.89     17.73 o
  -5   3   3       16.55       11.39      9.92 o
  -4   3   3     1186.91     1136.28     17.91 o
  -3   3   3       94.09      110.27      7.58 o
  -2   3   3     3010.30     2853.87     19.78 o
  -1   3   3       11.79       13.86      3.55 o
   0   3   3      669.40      642.55      7.39 o
   1   3   3      627.92      628.98      8.45 o
   2   3   3     1394.32     1495.22     26.61 o
   3   3   3        4.56       -0.53      7.95 o
   4   3   3     2305.33     2258.15     24.65 o
   5   3   3      970.10      928.81     25.41 o
   6   3   3      280.65      276.78     14.04 o
  -6   4   3        1.54       -0.68     15.75 o
  -5   4   3     1564.90     1562.91     24.51 o
  -4   4   3      182.78      191.61      8.00 o
  -3   4   3      540.64      449.62     12.50 o
  -2   4   3       60.87       48.67      4.45 o
  -1   4   3       64.77       64.54      4.78 o
   0   4   3     2073.62     1979.01     20.04 o
   1   4   3      149.96      155.00      4.95 o
   2   4   3     1167.59     1238.61     18.59 o
   3   4   3     1781.17     1838.55     49.80 o
   4   4   3      177.87      189.96      9.67 o
   5   4   3      610.48      576.78     23.53 o
   6   4   3      247.52      230.00     13.21 o
  -6   5   3      225.93      261.16     20.08 o
  -5   5   3      138.91      150.25     10.31 o
  -4   5   3     3959.24     3631.04    125.75 o
  -3   5   3       33.14       44.21      6.97 o
  -2   5   3      193.40      162.99      6.06 o
  -1   5   3     3805.02     3741.96     50.46 o
   0   5   3      424.26      446.68      6.65 o
   1   5   3     1647.85     1752.65     16.35 o
   2   5   3     1502.43     1498.40     19.33 o
   3   5   3        0.05        0.15      7.87 o
   4   5   3      593.69      571.29     13.90 o
   5   5   3       41.46       41.71     10.82 o
   6   5   3      430.19      418.36     20.00 o
  -6   6   3        1.74       -0.61     14.22 o
  -5   6   3      406.92      424.32     13.32 o
  -4   6   3       79.33       84.66      6.14 o
  -3   6   3     1499.52     1487.73     31.91 o
  -2   6   3     2863.67     3011.92     31.38 o
  -1   6   3     3266.71     3217.65     45.69 o
   0   6   3      174.76      192.07      8.38 o
   1   6   3      350.09      358.33      8.09 o
   2   6   3     1561.09     1617.83     20.35 o
   3   6   3     1463.59     1570.45     28.86 o
   4   6   3       95.14       99.57      7.77 o
   5   6   3       85.49       82.61     11.18 o
   6   6   3        6.39        6.74     12.22 o
  -6   7   3       17.11       22.51     11.26 o
  -5   7   3      138.28      136.54      9.11 o
  -4   7   3     1167.21     1135.91     15.58 o
  -3   7   3      472.97      526.46     12.00 o
  -2   7   3       93.04      139.92      7.08 o
  -1   7   3       21.98       15.11      3.72 o
   0   7   3      124.86      121.52      7.69 o
   1   7   3      304.35      328.70      7.12 o
   2   7   3     4755.03     4969.02     46.48 o
   3   7   3       35.30       51.09     10.12 o
   4   7   3       83.30       86.67      7.69 o
   5   7   3      151.68      151.20     14.68 o
   6   7   3      134.12      140.25     10.08 o
  -6   8   3       34.01       32.23     10.61 o
  -5   8   3      772.06      776.02     15.15 o
  -4   8   3       21.09       22.79      5.88 o
  -3   8   3     1209.54     1172.39     17.52 o
  -2   8   3     3316.16     3561.69     51.67 o
  -1   8   3      337.62      308.69     10.60 o
   0   8   3      924.59      891.02     16.29 o
   1   8   3       67.66       87.93      4.84 o
   2   8   3      192.57      206.61     10.95 o
   3   8   3      192.51      214.97     13.97 o
   4   8   3      379.68      358.58     12.72 o
   5   8   3      255.51      245.73     16.98 o
   6   8   3       70.99       60.84     10.01 o
  -6   9   3      179.40      217.62     12.20 o
  -5   9   3      525.52      538.29     13.00 o
  -4   9   3      709.36      710.70     12.75 o
  -3   9   3      170.57      176.81      8.49 o
  -2   9   3      689.42      700.11     18.40 o
  -1   9   3       28.32       28.21      6.29 o
   0   9   3      134.53      177.02      9.02 o
   1   9   3      835.39      875.08     25.70 o
   2   9   3     1326.32     1367.58     21.95 o
   3   9   3     2681.43     2750.08     32.47 o
   4   9   3      521.11      491.83     14.29 o
   5   9   3      369.49      375.91     15.31 o
   6   9   3       20.40       20.57     11.24 o
  -6  10   3      168.25      165.03     12.80 o
  -5  10   3       25.08       28.38      7.48 o
  -4  10   3        4.37       10.52      7.35 o
  -3  10   3     3516.82     3529.09     30.84 o
  -2  10   3     1454.89     1615.19     40.22 o
  -1  10   3       58.62       44.38      7.00 o
   0  10   3     2523.31     2616.75     29.13 o
   1  10   3     2308.45     2222.01     30.28 o
   2  10   3      702.25      698.73     19.75 o
   3  10   3     2482.04     2349.63     24.40 o
   4  10   3      187.94      168.80     10.77 o
   5  10   3       50.58       50.85     10.87 o
   6  10   3       98.41      108.50     13.33 o
  -6  11   3      104.20      122.01     12.39 o
  -5  11   3      829.97      768.25     23.95 o
  -4  11   3      360.01      362.76     16.91 o
  -3  11   3       97.23      116.35      8.00 o
  -2  11   3     3800.81     3766.53     62.23 o
  -1  11   3      147.32      136.79      8.98 o
   0  11   3      627.28      557.81     15.08 o
   1  11   3     3694.99     4038.22     41.55 o
   2  11   3     1473.82     1432.32     30.79 o
   3  11   3        0.43        0.66      5.97 o
   4  11   3      521.69      525.03     15.08 o
   5  11   3       37.23       46.14     10.85 o
   6  11   3       90.33       95.45     12.21 o
  -6  12   3       29.67       30.04     10.56 o
  -5  12   3      268.74      256.28     17.16 o
  -4  12   3       72.71       86.94     12.72 o
  -3  12   3     4926.77     4908.14     42.16 o
  -2  12   3       55.24       48.11      9.59 o
  -1  12   3     1319.79     1260.55     22.10 o
   0  12   3       89.14       96.82      8.99 o
   1  12   3      306.62      303.20     14.13 o
   2  12   3       11.70       11.75      8.55 o
   3  12   3      150.14      157.53      7.44 o
   4  12   3      688.37      678.89     16.83 o
   5  12   3       63.40       75.13     11.12 o
   6  12   3       30.68       27.83     10.93 o
  -6  13   3       43.90       43.29     10.20 o
  -5  13   3      262.57      253.14     16.91 o
  -4  13   3     1612.05     1544.90     30.53 o
  -3  13   3      161.23      160.16      9.57 o
  -2  13   3     2688.06     2602.18     36.76 o
  -1  13   3      536.36      521.53     15.61 o
   0  13   3      599.09      568.72     24.00 o
   1  13   3       27.63       30.68      8.48 o
   2  13   3     2041.25     1994.95     33.99 o
   3  13   3      209.64      203.94      8.12 o
   4  13   3     3461.45     3402.02     50.41 o
   5  13   3      132.00      142.00     10.32 o
  -6  14   3       41.61       36.42     10.03 o
  -5  14   3       65.95       72.72     14.02 o
  -4  14   3      186.13      180.14     14.51 o
  -3  14   3      354.33      324.46     18.34 o
  -2  14   3      176.37      196.41     10.86 o
  -1  14   3     1382.44     1343.04     24.46 o
   0  14   3     1566.27     1606.26     26.87 o
   1  14   3     1304.11     1106.04     25.09 o
   2  14   3      241.21      275.89     20.22 o
   3  14   3     3707.92     3602.91     26.79 o
   4  14   3      372.45      339.69     13.46 o
   5  14   3      294.58      280.17     12.05 o
  -6  15   3      179.80      165.91     12.00 o
  -5  15   3        6.87        2.64     12.45 o
  -4  15   3      179.32      178.58     15.08 o
  -3  15   3        1.33        3.72      8.42 o
  -2  15   3       43.32       48.59      8.70 o
  -1  15   3       22.29       17.61      6.82 o
   0  15   3     4790.48     4864.23     47.23 o
   1  15   3     1094.26     1196.85     26.79 o
   2  15   3     1018.34      939.19     14.59 o
   3  15   3       63.73       57.19      6.79 o
   4  15   3      591.64      608.28     19.23 o
   5  15   3       77.83       60.15     12.07 o
  -6  16   3       19.90       31.56     11.70 o
  -5  16   3      988.48     1025.52     26.52 o
  -4  16   3      108.90      102.76     13.80 o
  -3  16   3       42.17       50.23      9.81 o
  -2  16   3       36.25       26.55      9.94 o
  -1  16   3     1678.23     1670.98     25.60 o
   0  16   3      395.92      435.00     16.12 o
   1  16   3     1979.88     1919.53     34.26 o
   2  16   3       46.33       57.55      5.95 o
   3  16   3      898.78      910.53     14.91 o
   4  16   3        5.98       12.40     10.70 o
   5  16   3      669.54      669.64     20.65 o
  -6  17   3      257.35      256.02     15.91 o
  -5  17   3       21.35       28.76     11.82 o
  -4  17   3       20.70       22.53     12.49 o
  -3  17   3      219.99      205.47     13.41 o
  -2  17   3       43.56       44.24      7.66 o
  -1  17   3        5.09        6.19      8.46 o
   0  17   3     2503.51     2504.15     41.91 o
   1  17   3        3.47        1.12     10.70 o
   2  17   3       51.15       52.35      7.66 o
   3  17   3        0.53        0.48      6.33 o
   4  17   3      260.59      269.51     14.59 o
   5  17   3        1.61        2.46     11.01 o
  -5  18   3      260.68      302.22     17.07 o
  -4  18   3       16.11       13.50     12.30 o
  -3  18   3       38.12       42.72     11.10 o
  -2  18   3       58.55       56.80      7.87 o
  -1  18   3      774.53      774.80     23.26 o
   0  18   3      683.43      701.49     20.98 o
   1  18   3     2332.80     2215.54     39.03 o
   2  18   3       54.23       66.72      8.02 o
   3  18   3      478.53      489.50     11.33 o
   4  18   3        1.93        5.15     10.67 o
   5  18   3       29.33       27.24      9.35 o
  -5  19   3       36.32       33.13     11.12 o
  -4  19   3      450.54      462.06     19.96 o
  -3  19   3        7.61        3.75     10.75 o
  -2  19   3     1519.70     1536.80     33.33 o
  -1  19   3      234.44      241.78      9.93 o
   0  19   3     1130.37     1062.68     21.21 o
   1  19   3        0.46        2.43      4.72 o
   2  19   3      846.69      814.34     18.63 o
   3  19   3       54.54       51.48      7.12 o
   4  19   3      891.63      872.52     21.16 o
   5  19   3        0.95        2.47      8.43 o
  -5  20   3      302.31      313.79     20.53 o
  -4  20   3      507.84      485.23     17.29 o
  -3  20   3      847.29      845.93     23.10 o
  -2  20   3       55.41       68.11      9.56 o
  -1  20   3      492.50      518.44     14.90 o
   0  20   3      134.69      152.28      6.77 o
   1  20   3      339.27      314.57      8.16 o
   2  20   3      323.96      336.86     10.87 o
   3  20   3       23.65       22.41      7.33 o
   4  20   3       37.86       36.65      9.99 o
   5  20   3      389.47      404.60     13.18 o
  -5  21   3       91.69      107.03     15.42 o
  -4  21   3     1056.35     1005.88     22.42 o
  -3  21   3      511.55      505.01     14.99 o
  -2  21   3     3182.12     3137.26     35.00 o
  -1  21   3       23.05       21.45      7.23 o
   0  21   3       39.90       44.01      5.78 o
   1  21   3      177.42      193.41      8.65 o
   2  21   3      152.74      150.28      9.31 o
   3  21   3       13.39        6.20      7.24 o
   4  21   3      537.98      519.00     16.99 o
   5  21   3        0.75        0.94      8.33 o
  -5  22   3       58.30       53.93     13.20 o
  -4  22   3       53.79       43.82     10.12 o
  -3  22   3     4635.26     4561.70     42.98 o
  -2  22   3      899.98      942.07     21.01 o
  -1  22   3      489.18      485.51     13.89 o
   0  22   3      327.16      327.79      9.30 o
   1  22   3      382.27      360.77     10.84 o
   2  22   3        5.35       10.54      7.44 o
   3  22   3      307.91      333.74     12.73 o
   4  22   3       49.05       53.27     10.08 o
  -5  23   3        4.15        5.55     11.76 o
  -4  23   3      302.96      311.72     13.99 o
  -3  23   3     1347.91     1353.66     29.31 o
  -2  23   3      500.44      498.96     16.94 o
  -1  23   3       36.81       43.14      8.57 o
   0  23   3       40.42       37.75      6.87 o
   1  23   3      226.77      238.40      9.81 o
   2  23   3      157.48      175.56     10.08 o
   3  23   3       82.59       62.26      9.31 o
   4  23   3      265.90      277.67     15.19 o
  -5  24   3      102.35      120.03     12.21 o
  -4  24   3      204.91      231.05     15.03 o
  -3  24   3      586.19      595.43     21.12 o
  -2  24   3        5.56        8.88     10.22 o
  -1  24   3      159.27      156.98     10.60 o
   0  24   3        1.93        9.46      6.81 o
   1  24   3      998.66      936.95     20.33 o
   2  24   3      127.10      155.06     10.56 o
   3  24   3      585.86      599.76     16.23 o
   4  24   3        6.30        5.93      9.64 o
  -4  25   3       79.85       94.65     11.64 o
  -3  25   3       90.16       98.71     13.79 o
  -2  25   3      189.79      190.98     19.84 o
  -1  25   3      830.97      843.23     18.58 o
   0  25   3      517.85      554.63     12.90 o
   1  25   3      161.19      190.52     11.80 o
   2  25   3       26.68       30.39     10.18 o
   3  25   3        3.97        9.88      8.97 o
   4  25   3       33.01       29.14     13.33 o
  -4  26   3       79.37       83.95     10.83 o
  -3  26   3      433.03      477.10     18.97 o
  -2  26   3     1913.33     1926.19     42.50 o
  -1  26   3       69.01       77.83     11.37 o
   0  26   3       38.59       54.24      8.80 o
   1  26   3      159.35      199.74     12.34 o
   2  26   3      282.74      236.78     13.03 o
   3  26   3      117.42      126.33     11.88 o
   4  26   3       73.12       67.88     12.12 o
  -4  27   3       16.58       26.55      9.34 o
  -3  27   3       55.29       43.36     11.79 o
  -2  27   3      124.12      139.88     18.38 o
  -1  27   3      904.72      908.26     21.35 o
   0  27   3      652.21      657.73     14.99 o
   1  27   3        0.37        5.37      9.62 o
   2  27   3     1335.31     1298.23     21.96 o
   3  27   3      139.78      119.33     10.89 o
  -4  28   3      419.76      395.67     17.18 o
  -3  28   3       18.45       23.14     14.01 o
  -2  28   3       35.31       38.56     16.07 o
  -1  28   3      327.27      304.09     14.79 o
   0  28   3      406.54      405.83     12.76 o
   1  28   3      637.59      646.21     16.93 o
   2  28   3       12.61       22.83      9.03 o
   3  28   3      160.93      175.12     13.13 o
  -3  29   3       81.96       91.79     13.65 o
  -2  29   3      209.67      215.54     19.60 o
  -1  29   3       87.13       93.69     10.41 o
   0  29   3       43.45       39.10      7.80 o
   1  29   3       93.65       94.02     10.34 o
   2  29   3      174.97      192.13     10.83 o
   3  29   3       60.39       73.27     10.43 o
  -3  30   3      482.09      525.27     20.67 o
  -2  30   3        4.69        5.36     13.84 o
  -1  30   3      526.05      541.75     16.64 o
   0  30   3       26.15       28.45      7.77 o
   1  30   3       99.01       96.40     10.95 o
   2  30   3       17.47       11.83      8.50 o
   3  30   3      431.45      462.68     19.71 o
  -3  31   3       30.16       28.57      9.87 o
  -2  31   3      475.00      460.86     21.12 o
  -1  31   3      113.59      115.45     10.48 o
   0  31   3      628.81      611.86     19.88 o
   1  31   3      105.13       93.62     12.21 o
   2  31   3      329.50      331.49     14.58 o
  -2  32   3       16.35        9.56     12.04 o
  -1  32   3       50.49       50.33      8.18 o
   0  32   3      163.16      148.27     12.50 o
   1  32   3       42.77       51.61     10.43 o
   2  32   3        0.45        1.99     11.15 o
  -2  33   3       77.59       77.98      9.57 o
  -1  33   3      188.33      183.35     11.61 o
   0  33   3       40.64       36.16      9.61 o
   1  33   3        0.34       -2.31      8.24 o
  -1  34   3      119.96      123.95     12.68 o
   0  34   3       93.38       95.88     11.51 o
  -6   0   4      160.83      179.28     19.80 o
  -4   0   4     1472.78     1344.79     42.18 o
  -2   0   4     1068.76      946.24     31.01 o
   0   0   4      246.80      216.44     10.21 o
   2   0   4       39.87       28.35     10.86 o
   4   0   4      564.47      599.39     18.93 o
   6   0   4      156.47      151.56     20.11 o
  -6   1   4        4.63        7.03     11.62 o
  -5   1   4     1238.78     1280.14     16.73 o
  -4   1   4       95.30       97.64      7.63 o
  -3   1   4      306.43      265.07     10.94 o
  -2   1   4      100.80       92.90      4.74 o
  -1   1   4      918.55      920.99      9.72 o
   0   1   4      268.10      287.38      7.83 o
   1   1   4      355.02      462.51      8.42 o
   2   1   4      784.48      859.05     15.19 o
   3   1   4      353.27      340.55     15.34 o
   4   1   4       22.04       23.71      7.87 o
   5   1   4     1249.16     1178.57     31.64 o
   6   1   4        1.06        3.31     10.45 o
  -6   2   4      555.49      570.21     27.63 o
  -5   2   4      231.73      254.29     10.40 o
  -4   2   4      186.26      181.93      8.71 o
  -3   2   4        0.01        0.68      5.30 o
  -2   2   4      263.31      299.36      7.84 o
  -1   2   4     5519.87     5826.30     64.38 o
   0   2   4      677.42      760.43     17.09 o
   1   2   4     4416.18     4655.70     41.69 o
   2   2   4     1840.68     1783.16     21.53 o
   3   2   4      154.09      157.49     12.17 o
   4   2   4     1564.10     1486.88     24.43 o
   5   2   4       10.00        9.51     10.05 o
   6   2   4      131.41      128.34     10.55 o
  -6   3   4        5.10       11.53     12.80 o
  -5   3   4      632.07      620.63     13.42 o
  -4   3   4      159.04      161.01      7.82 o
  -3   3   4      109.95       96.40      6.72 o
  -2   3   4      149.66      154.61      6.32 o
  -1   3   4      992.88      955.49     13.41 o
   0   3   4       10.28       13.57      3.11 o
   1   3   4     2531.84     2592.06     18.78 o
   2   3   4     1059.74     1206.50     18.11 o
   3   3   4      279.48      270.90     10.49 o
   4   3   4      129.28      132.48      9.63 o
   5   3   4      144.28      152.35     12.01 o
   6   3   4      212.38      180.39     11.46 o
  -6   4   4      547.81      595.79     20.25 o
  -5   4   4      260.92      266.10     12.33 o
  -4   4   4     1776.32     1719.48     33.15 o
  -3   4   4      378.68      440.73     11.57 o
  -2   4   4     1638.13     1618.72     20.53 o
  -1   4   4       65.58       55.10      5.45 o
   0   4   4      416.46      378.71      6.94 o
   1   4   4     1010.63     1112.35     15.15 o
   2   4   4      743.14      759.62     14.98 o
   3   4   4      119.78      119.65      6.35 o
   4   4   4      671.04      681.26     15.70 o
   5   4   4        0.03        1.92     10.01 o
   6   4   4       65.49       59.98      9.19 o
  -6   5   4       23.94       23.26     10.03 o
  -5   5   4      258.99      255.90     10.62 o
  -4   5   4       52.47       55.20      7.26 o
  -3   5   4      460.47      398.87     12.89 o
  -2   5   4     1291.77     1385.30     15.81 o
  -1   5   4     4724.11     4694.25     30.55 o
   0   5   4      285.17      279.68      6.14 o
   1   5   4     4986.22     5225.31     61.53 o
   2   5   4      182.31      202.42      9.28 o
   3   5   4      565.88      588.37     11.65 o
   4   5   4        4.16        8.27      8.18 o
   5   5   4       22.46       24.81     10.19 o
   6   5   4        5.75        6.68     10.31 o
  -6   6   4      157.30      154.78     11.71 o
  -5   6   4      322.22      337.42     12.78 o
  -4   6   4      197.50      183.44      8.43 o
  -3   6   4      184.08      199.43     10.51 o
  -2   6   4      663.04      662.96     11.50 o
  -1   6   4       16.54       23.11      4.65 o
   0   6   4      450.06      428.82     10.37 o
   1   6   4       25.54       29.93      4.13 o
   2   6   4     4658.47     4836.64     37.07 o
   3   6   4     1109.88     1125.70     19.06 o
   4   6   4       24.41       25.07      7.16 o
   5   6   4        5.67        5.82      9.75 o
   6   6   4      170.88      169.90     14.19 o
  -6   7   4       26.70       26.99      8.78 o
  -5   7   4     1100.39     1152.11     19.49 o
  -4   7   4      301.00      268.58      8.39 o
  -3   7   4      311.97      345.56     12.76 o
  -2   7   4     1492.97     1769.44     18.30 o
  -1   7   4      412.20      370.91      9.22 o
   0   7   4      253.16      267.41      8.96 o
   1   7   4      589.77      510.13     11.55 o
   2   7   4      202.09      200.30      9.71 o
   3   7   4      379.37      393.25     12.96 o
   4   7   4        0.01       -2.56      7.94 o
   5   7   4       21.30       25.11     12.84 o
   6   7   4       30.56       31.86     10.87 o
  -6   8   4       75.51       66.19      8.78 o
  -5   8   4       45.07       44.20      8.16 o
  -4   8   4      771.54      708.90     12.35 o
  -3   8   4     1071.56     1149.31     21.54 o
  -2   8   4     2774.65     2681.31     26.84 o
  -1   8   4       41.67       56.32      7.41 o
   0   8   4      378.20      350.59     10.25 o
   1   8   4     1370.13     1507.81     24.03 o
   2   8   4     5916.63     6339.71     85.17 o
   3   8   4      124.46      133.30     10.83 o
   4   8   4      325.13      363.32     13.31 o
   5   8   4        7.04        8.92     11.87 o
   6   8   4       33.10       28.58     10.21 o
  -6   9   4      232.20      229.80     12.44 o
  -5   9   4      520.92      500.80     12.79 o
  -4   9   4        4.05        8.69      6.28 o
  -3   9   4     1262.79     1293.50     23.14 o
  -2   9   4     1522.51     1579.74     21.32 o
  -1   9   4      994.45      946.28     19.52 o
   0   9   4     1597.15     1741.83     20.97 o
   1   9   4      520.95      483.03     16.32 o
   2   9   4      262.42      284.14     11.40 o
   3   9   4     1632.47     1635.09     26.13 o
   4   9   4      316.63      323.77     11.92 o
   5   9   4       27.12       26.62     12.59 o
  -6  10   4      549.37      564.90     16.40 o
  -5  10   4        0.38        0.44      7.39 o
  -4  10   4      248.86      240.55      9.99 o
  -3  10   4      241.31      267.81     12.50 o
  -2  10   4      696.73      682.14     19.79 o
  -1  10   4      956.85     1125.20     21.57 o
   0  10   4      734.55      683.04     14.27 o
   1  10   4      484.81      545.29     17.41 o
   2  10   4      247.54      206.08     13.47 o
   3  10   4     2521.54     2487.07     29.60 o
   4  10   4      730.82      729.05     15.74 o
   5  10   4        0.19       -1.09     10.22 o
  -6  11   4        0.46       -4.86      9.19 o
  -5  11   4      292.97      296.38     17.49 o
  -4  11   4       33.73       33.89     10.77 o
  -3  11   4      424.27      418.10     10.53 o
  -2  11   4       26.53       17.31      9.03 o
  -1  11   4      144.68      192.08     10.95 o
   0  11   4      446.54      463.78     12.59 o
   1  11   4     3221.11     3218.68     39.91 o
   2  11   4       66.66       56.83     10.04 o
   3  11   4     4488.15     4475.62     37.35 o
   4  11   4        2.70        6.85      8.02 o
   5  11   4       60.87       65.43     10.58 o
  -6  12   4      233.46      237.58     12.00 o
  -5  12   4        1.35       -0.04     12.87 o
  -4  12   4      713.57      719.99     22.62 o
  -3  12   4      541.02      541.07     11.93 o
  -2  12   4      349.24      313.43     24.14 o
  -1  12   4        1.39       -0.41      7.65 o
   0  12   4      322.53      274.42     10.77 o
   1  12   4     1863.13     1995.10     32.88 o
   2  12   4      750.79      739.19     28.87 o
   3  12   4      150.54      163.09     10.14 o
   4  12   4      427.83      427.95     13.39 o
   5  12   4       57.82       49.31      8.83 o
  -6  13   4       73.64       85.29      9.42 o
  -5  13   4      318.20      304.07     18.12 o
  -4  13   4      791.12      758.28     23.60 o
  -3  13   4      412.20      376.72     15.02 o
  -2  13   4      658.24      633.79     28.74 o
  -1  13   4      880.88      840.74     20.64 o
   0  13   4      511.34      529.59     14.12 o
   1  13   4     3701.66     3593.47     79.32 o
   2  13   4        0.38       -0.61      5.81 o
   3  13   4       31.11       38.68      7.67 o
   4  13   4      232.74      223.80     11.00 o
   5  13   4       22.79       20.91      8.38 o
  -6  14   4       84.67       82.03      8.99 o
  -5  14   4        6.43        3.39     13.33 o
  -4  14   4      153.03      184.48     15.44 o
  -3  14   4      697.09      652.85     30.49 o
  -2  14   4      231.29      183.01     14.13 o
  -1  14   4       89.18      122.93     10.63 o
   0  14   4     1102.74     1011.44     23.30 o
   1  14   4      679.95      711.28     22.04 o
   2  14   4      797.88      765.87     13.68 o
   3  14   4        6.84        8.12      6.52 o
   4  14   4      834.81      842.30     16.83 o
   5  14   4        4.53        6.62      7.88 o
  -6  15   4       49.26       42.81      7.92 o
  -5  15   4      191.67      204.02     16.80 o
  -4  15   4      196.17      209.63     16.65 o
  -3  15   4      550.92      537.04     15.48 o
  -2  15   4        0.32        5.21      8.11 o
  -1  15   4      160.24      137.67     11.34 o
   0  15   4      269.05      280.00     11.71 o
   1  15   4     1494.41     1478.69     52.51 o
   2  15   4      344.26      362.80     11.56 o
   3  15   4      132.56      135.78      8.53 o
   4  15   4     1077.33     1012.00     19.98 o
   5  15   4      807.96      790.91     18.13 o
  -6  16   4       32.95       37.48      7.70 o
  -5  16   4       68.38       75.97     13.75 o
  -4  16   4      399.24      390.53     19.10 o
  -3  16   4       89.80       85.62      9.50 o
  -2  16   4      324.07      296.46     17.18 o
  -1  16   4      126.29      118.74     12.64 o
   0  16   4     2283.17     2217.12     33.33 o
   1  16   4      901.00      952.03     18.44 o
   2  16   4     1139.06     1120.99     16.98 o
   3  16   4       14.08       20.81      7.16 o
   4  16   4       32.18       50.82      9.71 o
   5  16   4       73.31       72.03     10.93 o
  -6  17   4       16.07       12.56     10.26 o
  -5  17   4       76.21       89.83     13.44 o
  -4  17   4      159.53      158.17     15.59 o
  -3  17   4      673.81      672.39     17.95 o
  -2  17   4       38.65       46.23      7.99 o
  -1  17   4      467.15      441.53     10.82 o
   0  17   4      461.47      462.43     18.70 o
   1  17   4      898.08      826.72     13.09 o
   2  17   4       21.54       17.21      6.86 o
   3  17   4      457.12      446.30     12.16 o
   4  17   4       70.22       72.61     10.13 o
   5  17   4      721.68      717.17     18.81 o
  -5  18   4       21.83       13.46     12.24 o
  -4  18   4      419.42      403.82     19.54 o
  -3  18   4     1622.85     1617.92     26.42 o
  -2  18   4       29.94       31.06      7.52 o
  -1  18   4        0.79       -0.44      7.56 o
   0  18   4     1869.75     1783.12     16.85 o
   1  18   4        0.72        1.42      4.97 o
   2  18   4      577.91      586.26     15.35 o
   3  18   4       44.43       42.15      8.43 o
   4  18   4      684.49      708.73     16.82 o
   5  18   4       83.88       63.06      8.78 o
  -5  19   4       72.73       82.54     11.92 o
  -4  19   4      995.00      979.61     29.91 o
  -3  19   4      138.83      140.95     11.97 o
  -2  19   4      505.51      500.48     13.75 o
  -1  19   4     1272.79     1273.00     23.34 o
   0  19   4      120.98       92.33      7.03 o
   1  19   4      875.91      866.03     13.12 o
   2  19   4       24.59       17.51      7.91 o
   3  19   4     1139.64     1172.96     17.87 o
   4  19   4       18.48       11.88      8.51 o
   5  19   4      146.16      175.67     10.80 o
  -5  20   4       42.08       41.29     11.21 o
  -4  20   4      719.97      676.70     19.53 o
  -3  20   4      556.50      561.37     17.62 o
  -2  20   4       57.38       68.05     10.05 o
  -1  20   4       37.16       42.90      9.11 o
   0  20   4      296.13      284.04      9.99 o
   1  20   4      216.92      234.67     10.18 o
   2  20   4      994.31      956.93     25.68 o
   3  20   4      354.90      314.04     10.70 o
   4  20   4      388.92      372.37     13.63 o
  -5  21   4      134.05      157.74     12.43 o
  -4  21   4      395.89      395.82     15.91 o
  -3  21   4       77.75       72.50     11.44 o
  -2  21   4      116.44      113.49     11.63 o
  -1  21   4     1037.34      981.10     20.49 o
   0  21   4       55.87       56.77      6.79 o
   1  21   4      463.13      449.87     12.74 o
   2  21   4      101.42      125.40     10.13 o
   3  21   4      572.42      613.78     13.12 o
   4  21   4       31.84       28.73     10.32 o
  -5  22   4        3.99        6.02      8.77 o
  -4  22   4       19.13       20.84      9.96 o
  -3  22   4        9.13       13.44     10.11 o
  -2  22   4      300.90      296.97     14.56 o
  -1  22   4      139.95      152.37     14.62 o
   0  22   4     1280.97     1243.95     17.14 o
   1  22   4        1.57        2.43      7.77 o
   2  22   4      560.96      608.38     14.23 o
   3  22   4        2.99       -2.26      7.91 o
   4  22   4      452.57      461.38     17.60 o
  -5  23   4       14.29       19.11     10.54 o
  -4  23   4        2.08       -0.11      9.48 o
  -3  23   4      385.19      411.43     16.09 o
  -2  23   4      965.17      934.61     21.84 o
  -1  23   4      173.47      194.34     15.42 o
   0  23   4       18.67       21.00      6.45 o
   1  23   4      347.89      334.05     11.39 o
   2  23   4      136.71       99.77      9.44 o
   3  23   4      585.04      558.86     14.39 o
   4  23   4       36.16       40.23     10.63 o
  -4  24   4       68.24       85.63     10.05 o
  -3  24   4      147.19      140.12     14.25 o
  -2  24   4     1282.57     1299.57     25.27 o
  -1  24   4      278.35      308.67     17.82 o
   0  24   4      399.49      410.69     11.64 o
   1  24   4        1.34        4.87      7.76 o
   2  24   4       56.34       80.98      8.85 o
   3  24   4      260.41      237.78     11.89 o
   4  24   4      163.45      174.48     15.72 o
  -4  25   4        3.57        2.48      8.09 o
  -3  25   4     1621.29     1650.65     30.89 o
  -2  25   4      259.55      272.69     14.78 o
  -1  25   4       56.18       58.74     13.59 o
   0  25   4        5.41       13.72      7.41 o
   1  25   4      347.57      347.39     12.51 o
   2  25   4      190.47      186.51     12.09 o
   3  25   4      145.57      164.31     10.44 o
   4  25   4       11.19       11.58     10.81 o
  -4  26   4       15.18       25.56      9.06 o
  -3  26   4      473.45      447.73     18.13 o
  -2  26   4      449.32      447.81     20.21 o
  -1  26   4      256.84      257.11     17.79 o
   0  26   4      729.96      728.44     14.60 o
   1  26   4       32.68       27.83      9.79 o
   2  26   4      247.99      241.06     12.48 o
   3  26   4        0.58        2.15      8.33 o
  -4  27   4       36.64       31.97      8.24 o
  -3  27   4      569.86      578.04     18.85 o
  -2  27   4        7.02       11.19     15.59 o
  -1  27   4       62.44       70.52     17.60 o
   0  27   4       88.13       94.32      9.46 o
   1  27   4      595.98      604.31     16.55 o
   2  27   4       49.90       45.66      9.09 o
   3  27   4      213.01      243.41     11.30 o
  -3  28   4      325.83      318.67     18.63 o
  -2  28   4       63.99       72.54     15.96 o
  -1  28   4       70.64       75.98     17.08 o
   0  28   4      117.03      106.63      9.28 o
   1  28   4        6.73        6.34      9.29 o
   2  28   4       57.37       57.92      8.93 o
   3  28   4       36.66       31.37      8.48 o
  -3  29   4       72.74       70.38     10.03 o
  -2  29   4        4.88       14.87     14.20 o
  -1  29   4      130.83      140.61     14.37 o
   0  29   4      199.55      211.13     10.25 o
   1  29   4      752.11      755.78     16.75 o
   2  29   4        0.68       -2.11      8.86 o
  -3  30   4        6.91        5.17     10.32 o
  -2  30   4       58.19       54.86     14.16 o
  -1  30   4       81.04       72.39     11.11 o
   0  30   4      382.60      409.85     14.77 o
   1  30   4      113.57      111.21      9.48 o
   2  30   4      192.30      185.63     11.03 o
  -2  31   4       63.87       65.86     10.13 o
  -1  31   4      115.95      106.72     12.12 o
   0  31   4        0.47       -0.13      7.47 o
   1  31   4       18.27       20.52     10.02 o
   2  31   4        6.17        3.45      9.83 o
  -2  32   4       60.37       51.65      8.78 o
  -1  32   4       62.56       56.55     10.39 o
   0  32   4      538.40      525.85     16.56 o
   1  32   4      274.23      291.26     14.98 o
  -1  33   4      395.32      382.50     13.56 o
   0  33   4      145.59       87.68     40.07 o
  -5   0   5      163.58      161.97     12.12 o
  -3   0   5      844.63      805.80     17.76 o
  -1   0   5     6171.01     6279.23     66.71 o
   1   0   5    12227.98    12951.56     70.48 o
   3   0   5      230.70      210.93     15.72 o
   5   0   5      536.15      501.17     23.65 o
  -6   1   5      257.54      283.62     14.07 o
  -5   1   5       51.25       49.05      7.39 o
  -4   1   5      198.69      210.45      7.87 o
  -3   1   5      247.56      247.26      8.10 o
  -2   1   5     6891.16     7171.50     52.98 o
  -1   1   5       23.90       21.38      6.64 o
   0   1   5     3194.56     3245.27     32.91 o
   1   1   5      124.77      159.14      6.24 o
   2   1   5      367.26      332.46     14.01 o
   3   1   5       40.07       38.73      8.05 o
   4   1   5       30.16       32.86     10.12 o
   5   1   5      398.83      362.60     15.04 o
  -6   2   5       44.40       44.07     10.34 o
  -5   2   5      661.19      664.73     13.16 o
  -4   2   5      904.88      880.82     13.54 o
  -3   2   5      448.60      467.42     11.54 o
  -2   2   5      209.24      235.44     11.10 o
  -1   2   5      314.97      285.70     11.62 o
   0   2   5      233.27      272.37      8.48 o
   1   2   5     2573.43     2741.94     20.74 o
   2   2   5        5.84       11.35      6.01 o
   3   2   5       36.83       47.51      8.23 o
   4   2   5      141.16      150.27     12.12 o
   5   2   5      228.87      222.96     13.11 o
  -6   3   5      445.49      467.79     16.24 o
  -5   3   5       55.45       53.38      8.30 o
  -4   3   5      358.34      334.46      8.80 o
  -3   3   5        7.98        3.74      5.74 o
  -2   3   5      718.10      643.52     14.30 o
  -1   3   5       83.37       81.41      8.69 o
   0   3   5      960.21      940.55     12.90 o
   1   3   5      116.36      139.85      6.15 o
   2   3   5      585.51      582.90     14.47 o
   3   3   5       17.48       21.12      6.29 o
   4   3   5      280.99      305.83     14.51 o
   5   3   5       15.38       13.48      8.55 o
  -6   4   5       60.11       72.92     10.96 o
  -5   4   5      247.09      254.54     10.67 o
  -4   4   5       62.56       75.44      6.22 o
  -3   4   5       31.33       35.85      6.32 o
  -2   4   5        0.68        1.12      4.50 o
  -1   4   5     2942.22     3092.33     32.13 o
   0   4   5     1454.75     1536.95     21.85 o
   1   4   5      474.48      407.44     10.83 o
   2   4   5      295.69      306.27     11.16 o
   3   4   5      348.47      329.70     10.42 o
   4   4   5        4.33        7.06      9.75 o
   5   4   5       47.40       48.14      8.69 o
  -6   5   5      366.91      394.06     15.45 o
  -5   5   5      336.23      324.27     11.04 o
  -4   5   5      971.84      934.87     12.96 o
  -3   5   5      265.27      304.46     10.82 o
  -2   5   5      297.09      408.71      9.98 o
  -1   5   5       11.57        8.55      4.33 o
   0   5   5      559.34      492.01     11.73 o
   1   5   5      529.29      548.72     12.54 o
   2   5   5     1365.20     1346.15     30.38 o
   3   5   5        3.61        5.08      6.92 o
   4   5   5       65.36       65.41      9.69 o
   5   5   5       73.55       67.70     10.47 o
  -6   6   5      241.07      237.33     12.01 o
  -5   6   5     2070.02     2083.75     21.97 o
  -4   6   5      104.79      114.49      7.90 o
  -3   6   5      146.43      123.46      9.58 o
  -2   6   5     1007.36     1051.42     15.29 o
  -1   6   5       86.41       70.08      8.09 o
   0   6   5      380.13      430.63     11.35 o
   1   6   5      175.52      152.96     10.81 o
   2   6   5      138.30      159.95      9.67 o
   3   6   5      869.92      848.26     16.59 o
   4   6   5        6.96        9.67      7.91 o
   5   6   5      281.53      277.85     13.34 o
  -6   7   5       68.60       85.06     10.70 o
  -5   7   5      231.34      258.82     13.38 o
  -4   7   5     2233.76     2287.82     20.84 o
  -3   7   5        2.76       11.68      7.67 o
  -2   7   5      953.86      948.07     19.43 o
  -1   7   5     1384.87     1486.28     22.76 o
   0   7   5       69.49       69.25      6.78 o
   1   7   5       45.48       52.51      8.73 o
   2   7   5     1247.25     1307.65     21.66 o
   3   7   5      480.66      499.34     13.62 o
   4   7   5      221.05      225.43     10.75 o
   5   7   5        5.13        6.06     11.11 o
  -6   8   5        0.42        5.50     10.94 o
  -5   8   5      505.13      510.46     17.88 o
  -4   8   5       81.58       70.16      7.91 o
  -3   8   5     1145.80     1098.00     20.09 o
  -2   8   5      279.94      312.10     11.16 o
  -1   8   5     4381.73     4187.11     43.76 o
   0   8   5        5.77       10.99      5.66 o
   1   8   5     1791.51     1714.12     34.52 o
   2   8   5        7.55       12.68      6.53 o
   3   8   5      330.07      328.44     13.47 o
   4   8   5      187.77      185.40     12.11 o
   5   8   5      319.06      332.42     16.83 o
  -6   9   5      432.74      469.97     15.14 o
  -5   9   5      153.83      158.77     11.32 o
  -4   9   5      462.64      456.71     12.58 o
  -3   9   5      117.73      123.06      7.77 o
  -2   9   5      667.06      615.06     15.11 o
  -1   9   5      210.47      226.24     12.38 o
   0   9   5     1993.53     2042.03     24.70 o
   1   9   5     1120.81     1162.13     40.30 o
   2   9   5     2400.61     2332.48     33.55 o
   3   9   5       16.63       21.19      8.70 o
   4   9   5      100.08      104.21     10.90 o
   5   9   5        2.12        8.10     11.01 o
  -6  10   5        2.25        0.80      8.59 o
  -5  10   5      117.44      131.21     10.82 o
  -4  10   5      739.31      738.15     19.30 o
  -3  10   5      712.42      729.17     23.97 o
  -2  10   5       13.68       17.90      6.44 o
  -1  10   5      778.47      749.21     19.91 o
   0  10   5      240.64      263.97     10.68 o
   1  10   5     2329.45     2511.47     51.56 o
   2  10   5      179.93      189.80      7.36 o
   3  10   5      176.52      184.63     11.78 o
   4  10   5       81.93       78.60      9.42 o
   5  10   5      469.67      459.15     18.10 o
  -6  11   5      469.27      478.94     14.99 o
  -5  11   5       15.74       13.27     12.66 o
  -4  11   5       59.78       52.79     10.50 o
  -3  11   5        7.31       -3.07      9.03 o
  -2  11   5     1083.39     1060.39     20.06 o
  -1  11   5     1510.17     1700.31     47.78 o
   0  11   5     3051.96     3071.80     31.72 o
   1  11   5      664.93      709.95     21.40 o
   2  11   5      582.80      546.36     10.77 o
   3  11   5        4.47        4.39     10.91 o
   4  11   5       33.55       43.10      8.89 o
   5  11   5      110.16      100.25     12.27 o
  -6  12   5        9.04        7.56      8.13 o
  -5  12   5       20.66       26.26     12.66 o
  -4  12   5      385.35      354.57     18.20 o
  -3  12   5       64.09       62.46      9.43 o
  -2  12   5       15.78       17.86      6.75 o
  -1  12   5     1362.64     1332.42     26.98 o
   0  12   5      155.79      162.87      9.61 o
   1  12   5     1422.29     1398.87     69.81 o
   2  12   5      478.72      468.19     10.35 o
   3  12   5       78.09       83.20      9.92 o
   4  12   5        6.26        5.29      8.42 o
   5  12   5       39.66       48.43      8.82 o
  -6  13   5       31.09       36.10      8.71 o
  -5  13   5       86.19       84.91     14.13 o
  -4  13   5       28.82       32.84     12.65 o
  -3  13   5       62.96       60.66     11.11 o
  -2  13   5       72.91       63.09      6.84 o
  -1  13   5       67.74       73.60      8.16 o
   0  13   5      498.83      450.59     14.08 o
   1  13   5      203.53      244.94     15.78 o
   2  13   5     1227.26     1205.57     19.24 o
   3  13   5      918.14      940.81     19.12 o
   4  13   5      498.26      480.88     13.86 o
   5  13   5       69.54       56.05      8.75 o
  -6  14   5      180.63      159.56      9.01 o
  -5  14   5      202.27      201.81     15.93 o
  -4  14   5        3.08       -2.40     12.85 o
  -3  14   5       25.68       30.10     10.21 o
  -2  14   5      242.83      232.95      9.54 o
  -1  14   5      297.81      280.93     12.50 o
   0  14   5     1101.98     1193.83     25.56 o
   1  14   5     2936.98     2927.86     27.05 o
   2  14   5      106.21      105.27      7.95 o
   3  14   5      394.61      402.54     14.05 o
   4  14   5        0.11        1.58      8.33 o
   5  14   5       15.35       17.33      7.62 o
  -6  15   5       38.65       46.99      7.81 o
  -5  15   5        4.61        6.35     12.74 o
  -4  15   5      162.23      184.75     16.74 o
  -3  15   5      155.77      155.37     11.25 o
  -2  15   5       79.35       72.17      7.59 o
  -1  15   5       47.64       49.85      6.44 o
   0  15   5      204.75      169.40      8.45 o
   1  15   5       20.04       24.08      6.42 o
   2  15   5      560.82      561.62     14.59 o
   3  15   5       42.28       35.18      8.44 o
   4  15   5      261.37      278.76     12.90 o
   5  15   5        8.23       12.44      8.73 o
  -5  16   5       38.46       41.84     13.18 o
  -4  16   5        3.13        1.30     12.86 o
  -3  16   5      555.45      557.35     16.98 o
  -2  16   5       29.78       34.08      8.36 o
  -1  16   5      156.11      124.34      8.28 o
   0  16   5      106.99       95.57      6.56 o
   1  16   5       73.14       63.55      7.78 o
   2  16   5      521.74      530.93     14.56 o
   3  16   5     2595.27     2583.98     27.38 o
   4  16   5      103.38      103.41     10.50 o
   5  16   5      486.74      501.63     18.96 o
  -5  17   5        0.01        1.92     11.22 o
  -4  17   5      463.07      432.63     20.51 o
  -3  17   5     1009.89      923.16     21.00 o
  -2  17   5      715.15      660.23     17.31 o
  -1  17   5      173.77      176.56     12.55 o
   0  17   5     2632.70     2514.45     37.15 o
   1  17   5        0.75        1.53      6.19 o
   2  17   5      887.83      899.07     16.67 o
   3  17   5       23.13       24.98      9.88 o
   4  17   5       37.65       42.44      9.23 o
   5  17   5        5.88        5.26     10.59 o
  -5  18   5       42.52       50.04     12.02 o
  -4  18   5        6.92        8.29     13.89 o
  -3  18   5      183.20      182.23     12.63 o
  -2  18   5       81.67       84.91      9.93 o
  -1  18   5      175.01      169.74     13.21 o
   0  18   5       17.67       22.99      6.64 o
   1  18   5      574.99      558.54     12.27 o
   2  18   5      961.23      940.95     19.12 o
   3  18   5     1157.85     1151.20     21.35 o
   4  18   5       49.65       39.53      8.83 o
  -5  19   5       25.76       22.66     10.96 o
  -4  19   5       34.94       42.23     13.59 o
  -3  19   5       10.24        2.81     10.02 o
  -2  19   5       26.35       26.80      8.53 o
  -1  19   5       54.49       64.15     11.08 o
   0  19   5      294.81      280.57     10.31 o
   1  19   5       43.55       51.12      7.11 o
   2  19   5      168.54      173.90     10.43 o
   3  19   5     1136.24     1043.03     20.03 o
   4  19   5      737.86      721.83     14.53 o
  -5  20   5       44.49       53.88     10.75 o
  -4  20   5       19.85       21.13     13.53 o
  -3  20   5       89.44       94.04     12.07 o
  -2  20   5       93.92      113.17     12.02 o
  -1  20   5     1626.73     1581.53     33.63 o
   0  20   5       97.46       98.50      8.57 o
   1  20   5      498.33      489.27     13.53 o
   2  20   5       27.28       27.10      8.58 o
   3  20   5       22.69       26.76      7.85 o
   4  20   5       30.78       29.78      8.31 o
  -5  21   5       20.28       21.67      8.06 o
  -4  21   5       34.68       30.01     12.51 o
  -3  21   5      305.76      325.17     16.89 o
  -2  21   5      156.33      150.85     12.50 o
  -1  21   5      158.10      148.62     14.20 o
   0  21   5     1332.94     1319.64     19.49 o
   1  21   5        0.23        0.29      7.75 o
   2  21   5       24.38       26.28      8.70 o
   3  21   5      162.44      159.68     10.56 o
   4  21   5      110.83      111.96      8.60 o
  -5  22   5      273.73      292.79     14.33 o
  -4  22   5       13.76        8.60      9.31 o
  -3  22   5      108.07      101.07     11.95 o
  -2  22   5      445.27      465.21     17.21 o
  -1  22   5       42.62       42.88     13.58 o
   0  22   5       50.05       42.96      8.16 o
   1  22   5      435.86      415.22     13.41 o
   2  22   5        7.65        3.67      8.53 o
   3  22   5      128.77      132.96      9.92 o
   4  22   5       17.05       12.83      7.29 o
  -4  23   5      281.77      296.60     13.31 o
  -3  23   5      649.10      648.33     18.51 o
  -2  23   5      112.24      117.64     12.88 o
  -1  23   5      279.24      287.67     19.17 o
   0  23   5      635.57      627.27     14.92 o
   1  23   5        0.36       -0.71      8.20 o
   2  23   5       36.16       32.02      8.16 o
   3  23   5       53.41       44.27      8.12 o
   4  23   5      214.09      241.65     14.87 o
  -4  24   5      213.08      197.34     11.16 o
  -3  24   5      468.45      478.81     20.55 o
  -2  24   5       23.84       32.65     14.06 o
  -1  24   5      636.34      655.15     19.61 o
   0  24   5      400.37      398.75     11.88 o
   1  24   5      364.10      370.90     11.94 o
   2  24   5        0.82        3.07      7.90 o
   3  24   5      544.68      567.45     14.61 o
  -4  25   5      427.09      380.51     12.73 o
  -3  25   5      205.60      210.63     14.77 o
  -2  25   5       59.49       54.14     13.67 o
  -1  25   5      546.74      540.63     18.22 o
   0  25   5      905.48      923.99     17.35 o
   1  25   5       75.36       59.34      8.41 o
   2  25   5      305.32      303.94     10.91 o
   3  25   5       67.37       64.84      9.31 o
  -4  26   5      119.20      102.51     11.49 o
  -3  26   5     1301.01     1228.74     31.16 o
  -2  26   5       16.20       12.30     10.54 o
  -1  26   5      131.62      128.74     12.62 o
   0  26   5       68.14       74.73      9.03 o
   1  26   5      164.64      177.32     10.47 o
   2  26   5        0.07        3.28      9.23 o
   3  26   5      349.69      348.71     12.33 o
  -3  27   5        6.29        1.53     11.68 o
  -2  27   5      318.77      311.96     16.14 o
  -1  27   5      109.75       96.29     12.51 o
   0  27   5      320.89      346.49     11.92 o
   1  27   5      107.75      101.50     10.23 o
   2  27   5      513.12      499.65     18.33 o
   3  27   5       19.00       15.23      8.29 o
  -3  28   5      156.78      144.73     14.46 o
  -2  28   5      151.11      137.18     13.18 o
  -1  28   5      472.08      456.30     18.78 o
   0  28   5      180.64      172.79     10.70 o
   1  28   5      555.69      576.10     15.01 o
   2  28   5       83.61       80.99     11.41 o
  -3  29   5        1.92       -1.35      7.93 o
  -2  29   5       86.01       85.67     11.76 o
  -1  29   5       28.66       28.32     11.23 o
   0  29   5       62.04       65.81      9.78 o
   1  29   5        5.84        1.69      8.38 o
   2  29   5      418.78      432.39     15.62 o
  -2  30   5        1.13        2.92      9.27 o
  -1  30   5      148.38      161.46     13.04 o
   0  30   5      421.41      427.68     16.69 o
   1  30   5      381.51      398.80     13.07 o
   2  30   5        1.66       -5.10     14.36 o
  -2  31   5       47.03       54.51     11.59 o
  -1  31   5       66.49       64.06      9.10 o
   0  31   5      273.62      289.37     11.87 o
   1  31   5       93.21       56.93     16.38 o
  -1  32   5      108.54      114.19      9.82 o
   0  32   5       78.58       76.48     11.78 o
  -6   0   6      511.09      539.69     24.06 o
  -4   0   6      459.33      483.46     15.75 o
  -2   0   6       54.46       42.49     12.24 o
   0   0   6     2465.50     2585.83     46.80 o
   2   0   6     1643.85     1674.80     18.89 o
   4   0   6      841.59      910.17     44.99 o
  -6   1   6        3.37       11.02      8.48 o
  -5   1   6     1686.92     1793.23     20.87 o
  -4   1   6      316.81      312.98      8.90 o
  -3   1   6       26.31       31.43      4.52 o
  -2   1   6        0.12        3.49      7.81 o
  -1   1   6     1505.50     1498.48     26.49 o
   0   1   6     1080.89     1230.97     23.55 o
   1   1   6      976.88      915.55     19.58 o
   2   1   6      172.85      180.36      5.92 o
   3   1   6       71.27       63.83     10.01 o
   4   1   6      688.02      668.90     19.33 o
   5   1   6      321.10      307.62     13.36 o
  -6   2   6      457.66      490.10     16.10 o
  -5   2   6      120.11      121.36      9.66 o
  -4   2   6      221.54      224.13      8.05 o
  -3   2   6     1070.90     1098.52     12.20 o
  -2   2   6     3321.60     3326.61     40.52 o
  -1   2   6     1207.19     1297.75     28.44 o
   0   2   6      312.51      290.31     12.64 o
   1   2   6      779.74      849.66     26.97 o
   2   2   6      248.03      238.25      6.37 o
   3   2   6       83.65       82.00     11.55 o
   4   2   6      431.22      434.71     16.49 o
   5   2   6       46.46       36.09      9.17 o
  -6   3   6       20.37       33.84      9.60 o
  -5   3   6      262.14      262.22     11.47 o
  -4   3   6      174.80      166.32      7.10 o
  -3   3   6       57.30       62.42      5.72 o
  -2   3   6      123.21      136.43      8.75 o
  -1   3   6     4132.81     4403.40     44.92 o
   0   3   6       48.31       49.68      7.50 o
   1   3   6     1551.73     1611.97     26.37 o
   2   3   6       13.15       26.42      4.59 o
   3   3   6      108.56      121.71     12.93 o
   4   3   6       20.17       14.80     10.77 o
   5   3   6      414.87      387.81     14.09 o
  -6   4   6      228.60      243.45     13.20 o
  -5   4   6     1470.49     1464.04     22.04 o
  -4   4   6      373.78      393.67      9.59 o
  -3   4   6      431.62      475.16      9.82 o
  -2   4   6     1723.59     1716.26     24.35 o
  -1   4   6      225.48      264.63     13.67 o
   0   4   6      443.19      408.83     15.66 o
   1   4   6        6.76       11.85      6.66 o
   2   4   6      269.12      233.97      6.55 o
   3   4   6      212.82      242.36     13.11 o
   4   4   6      176.34      178.24     13.46 o
   5   4   6        1.27        1.92      8.35 o
  -6   5   6       20.78       18.98      9.30 o
  -5   5   6       41.89       39.35      8.30 o
  -4   5   6      880.68      889.84     14.22 o
  -3   5   6     2623.31     2569.15     20.39 o
  -2   5   6       36.08       38.18      6.85 o
  -1   5   6     1863.70     1857.93     30.07 o
   0   5   6       81.15       80.04      7.35 o
   1   5   6      497.26      526.58     21.05 o
   2   5   6      103.05      109.23      5.39 o
   3   5   6       80.51       84.35     10.61 o
   4   5   6       10.77       11.85      9.23 o
   5   5   6      438.36      427.99     14.30 o
  -6   6   6       60.28       57.63      8.88 o
  -5   6   6      110.44      108.71     10.29 o
  -4   6   6      167.98      164.86      9.02 o
  -3   6   6       90.17       96.63      6.26 o
  -2   6   6     3913.51     3892.18    117.76 o
  -1   6   6       39.91       50.38      9.72 o
   0   6   6     1807.25     1910.32     34.76 o
   1   6   6        8.01        9.06      8.85 o
   2   6   6      528.71      537.53     11.49 o
   3   6   6       46.68       56.76      9.31 o
   4   6   6       30.48       29.61      9.52 o
   5   6   6       27.85       25.67      9.32 o
  -6   7   6      109.67      104.55      9.30 o
  -5   7   6      522.42      544.05     15.13 o
  -4   7   6      225.39      219.37      9.86 o
  -3   7   6     1739.04     1680.30     32.46 o
  -2   7   6       16.78       27.18      7.61 o
  -1   7   6      792.75      727.76     20.29 o
   0   7   6       74.28       85.79      7.78 o
   1   7   6     3667.64     3819.95    141.02 o
   2   7   6      103.83      105.30      7.18 o
   3   7   6      112.01      112.43     10.21 o
   4   7   6      128.63      123.27     10.94 o
   5   7   6       30.94       40.19     13.39 o
  -6   8   6      112.11      129.33     10.65 o
  -5   8   6       22.76       15.11      9.60 o
  -4   8   6      519.95      527.43     12.84 o
  -3   8   6       11.35       11.79      6.45 o
  -2   8   6      370.29      330.45     15.11 o
  -1   8   6      124.09      159.12     12.45 o
   0   8   6     4536.62     4683.89     38.81 o
   1   8   6       11.80       16.32     10.03 o
   2   8   6     1487.86     1491.03     17.33 o
   3   8   6        0.87       -0.24      8.44 o
   4   8   6       37.03       42.99      9.53 o
   5   8   6       16.95       19.81      9.75 o
  -6   9   6      148.42      134.45      9.09 o
  -5   9   6     1055.54     1034.20     20.65 o
  -4   9   6        8.70        6.93      8.04 o
  -3   9   6     1091.45     1081.51     33.89 o
  -2   9   6        0.80        1.59      8.21 o
  -1   9   6      453.66      407.27     19.80 o
   0   9   6       30.18       18.27      7.04 o
   1   9   6     2129.74     2153.14    108.19 o
   2   9   6      351.31      333.55      9.22 o
   3   9   6      328.34      336.56     13.36 o
   4   9   6      160.59      176.82     11.66 o
   5   9   6       32.13       40.95     10.40 o
  -6  10   6      389.27      393.85     13.53 o
  -5  10   6       42.85       43.52      9.54 o
  -4  10   6     1013.18     1027.40     19.87 o
  -3  10   6       11.42       11.58      9.26 o
  -2  10   6      601.50      562.47     12.55 o
  -1  10   6      150.97      144.91     12.18 o
   0  10   6     1361.67     1317.22     22.28 o
   1  10   6       23.18       27.10      7.35 o
   2  10   6      414.21      424.55     10.85 o
   3  10   6      224.44      223.19     11.90 o
   4  10   6       31.99       33.33      9.65 o
   5  10   6      186.07      172.41     12.12 o
  -6  11   6       28.92       27.61      8.08 o
  -5  11   6      322.54      321.14     13.58 o
  -4  11   6      739.48      738.36     20.39 o
  -3  11   6      317.69      328.08     13.36 o
  -2  11   6       69.74       70.08      7.74 o
  -1  11   6      311.20      293.24     11.57 o
   0  11   6       11.53       12.69      7.27 o
   1  11   6      525.77      510.69     23.21 o
   2  11   6       14.80        9.39      6.28 o
   3  11   6      330.47      358.83     15.37 o
   4  11   6      462.10      458.90     14.72 o
   5  11   6      362.99      373.86     14.50 o
  -6  12   6      170.70      159.04     10.21 o
  -5  12   6      160.25      149.45     13.12 o
  -4  12   6       88.79      108.29     11.86 o
  -3  12   6      172.79      182.60     11.46 o
  -2  12   6      473.22      442.26     24.02 o
  -1  12   6      196.69      192.88      9.55 o
   0  12   6      759.06      732.99     14.18 o
   1  12   6      140.56      123.83     10.23 o
   2  12   6       72.00       63.51      7.78 o
   3  12   6       13.34       10.03      8.90 o
   4  12   6      191.23      197.52     10.60 o
   5  12   6      172.44      159.86     11.07 o
  -6  13   6       66.96       65.32      9.63 o
  -5  13   6       30.15       34.90      9.33 o
  -4  13   6       51.73       50.00     11.77 o
  -3  13   6       31.90       34.41      9.44 o
  -2  13   6        8.44       10.80      9.38 o
  -1  13   6      328.70      294.72      9.33 o
   0  13   6      748.64      810.65     17.06 o
   1  13   6      987.40      942.23     28.99 o
   2  13   6     1699.54     1678.62     21.17 o
   3  13   6      256.56      258.89     12.44 o
   4  13   6      387.91      396.39     12.64 o
   5  13   6      259.05      282.50     15.66 o
  -5  14   6      260.60      245.81     12.38 o
  -4  14   6      101.50       77.92     12.51 o
  -3  14   6       67.88       68.72     12.00 o
  -2  14   6      445.23      400.40     12.50 o
  -1  14   6       94.59       89.40      7.53 o
   0  14   6      380.95      431.01     15.81 o
   1  14   6      339.45      338.60     14.94 o
   2  14   6       80.50       68.02      9.14 o
   3  14   6      110.69      102.97     10.51 o
   4  14   6     1141.90     1147.55     20.32 o
  -5  15   6       60.36       62.39      9.19 o
  -4  15   6       62.60       76.70     12.59 o
  -3  15   6      124.91      129.17     17.39 o
  -2  15   6        1.90        0.20      7.62 o
  -1  15   6      489.96      471.72     14.50 o
   0  15   6      532.38      566.56     18.06 o
   1  15   6      133.05      135.84     15.69 o
   2  15   6      839.29      853.68     16.30 o
   3  15   6       52.15       48.49      9.74 o
   4  15   6       29.60       25.94      8.88 o
  -5  16   6       45.06       32.95      8.52 o
  -4  16   6      196.78      188.38     14.39 o
  -3  16   6        1.45        1.62     11.56 o
  -2  16   6       69.20       64.71      9.98 o
  -1  16   6      387.99      363.35     16.16 o
   0  16   6     2863.42     2738.03     31.70 o
   1  16   6       38.82       46.76     14.25 o
   2  16   6     1199.19     1186.88     18.78 o
   3  16   6       58.32       59.19     11.74 o
   4  16   6       57.53       70.25      8.96 o
  -5  17   6       25.02       16.86      8.02 o
  -4  17   6      330.90      315.26     16.15 o
  -3  17   6      129.71      107.20     11.54 o
  -2  17   6       54.82       51.72     10.04 o
  -1  17   6      210.96      202.94     14.38 o
   0  17   6       95.08       89.86      9.90 o
   1  17   6       34.56       35.06     11.01 o
   2  17   6        0.80        4.61      7.61 o
   3  17   6      914.26      937.25     22.73 o
   4  17   6       19.95       18.85      7.87 o
  -5  18   6       12.35        6.84      7.76 o
  -4  18   6      539.18      523.53     18.33 o
  -3  18   6       53.71       40.99     10.81 o
  -2  18   6       94.48       88.67     11.33 o
  -1  18   6       35.74       37.95      9.54 o
   0  18   6      114.06      122.75      9.81 o
   1  18   6      175.56      199.62     12.63 o
   2  18   6      117.34      136.11      9.13 o
   3  18   6      133.34      146.71     11.63 o
   4  18   6      159.16      171.03      9.78 o
  -5  19   6       14.15       14.53      7.18 o
  -4  19   6      286.78      259.60     14.18 o
  -3  19   6      191.89      209.74     13.83 o
  -2  19   6       38.87       35.86     11.72 o
  -1  19   6     3584.91     3491.00     37.77 o
   0  19   6     1111.92     1073.79     20.86 o
   1  19   6       43.75       50.24     10.62 o
   2  19   6      866.57      861.67     15.72 o
   3  19   6      140.17      158.02     11.02 o
   4  19   6        0.04       -1.81      7.04 o
  -5  20   6        9.41        7.54      7.65 o
  -4  20   6      352.94      350.06     15.39 o
  -3  20   6      225.42      230.85     13.98 o
  -2  20   6       22.28       24.17     10.24 o
  -1  20   6       50.61       46.01     10.76 o
   0  20   6      156.59      160.19     11.03 o
   1  20   6      152.83      171.79     15.55 o
   2  20   6       22.36       17.01      8.28 o
   3  20   6       13.88       21.37      8.05 o
   4  20   6      249.01      249.86      9.74 o
  -5  21   6      115.46      117.59     12.31 o
  -4  21   6        7.04        3.82      8.42 o
  -3  21   6       90.39      100.14     12.02 o
  -2  21   6      138.25      117.07     14.36 o
  -1  21   6      619.60      633.56     18.67 o
   0  21   6       94.81       90.95      9.69 o
   1  21   6       68.02       69.54     13.44 o
   2  21   6        1.05        4.07      8.25 o
   3  21   6      212.88      231.42     11.67 o
   4  21   6        0.22        4.74     10.19 o
  -4  22   6      529.77      489.33     16.23 o
  -3  22   6        8.68       10.71     10.44 o
  -2  22   6     1011.38     1027.21     26.65 o
  -1  22   6       21.29       27.08     11.02 o
   0  22   6      866.98      875.48     18.88 o
   1  22   6       79.99       90.26     14.44 o
   2  22   6       32.11       47.22      8.37 o
   3  22   6       12.51       14.83      7.85 o
  -4  23   6        1.37       -3.58     10.00 o
  -3  23   6      354.46      351.49     16.90 o
  -2  23   6      122.25      132.08     15.04 o
  -1  23   6      248.01      271.62     15.12 o
   0  23   6        1.94        4.11      9.11 o
   1  23   6      145.22      164.08     15.24 o
   2  23   6      879.02      863.81     16.50 o
   3  23   6       82.10       81.94      8.61 o
  -4  24   6      291.78      292.47     13.78 o
  -3  24   6      188.02      192.61     17.29 o
  -2  24   6       54.58       66.16     13.57 o
  -1  24   6       95.20      102.05     12.48 o
   0  24   6     1370.67     1379.96     20.61 o
   1  24   6      755.99      747.95     20.19 o
   2  24   6      408.42      447.47     14.49 o
   3  24   6      209.12      199.93     10.66 o
  -4  25   6       19.13       12.60     10.74 o
  -3  25   6      489.62      468.51     21.80 o
  -2  25   6       10.96       14.20     12.95 o
  -1  25   6      334.88      342.01     15.85 o
   0  25   6        3.68        4.60      8.18 o
   1  25   6     1605.70     1614.84     26.91 o
   2  25   6      143.82      144.83     10.01 o
   3  25   6      169.93      160.25     13.31 o
  -3  26   6        9.49       13.83      9.30 o
  -2  26   6      144.44      132.50     14.45 o
  -1  26   6      127.79      131.58     12.40 o
   0  26   6      636.96      657.93     16.39 o
   1  26   6      150.37      132.49     13.36 o
   2  26   6      505.80      545.62     17.84 o
  -3  27   6      288.12      280.84     12.92 o
  -2  27   6       72.53       90.35     12.73 o
  -1  27   6      116.18      124.01     12.11 o
   0  27   6        0.61        2.70      8.10 o
   1  27   6      411.78      424.20     17.00 o
   2  27   6        9.92        7.89      9.20 o
  -3  28   6       20.96       27.20     10.40 o
  -2  28   6      382.87      381.72     19.72 o
  -1  28   6        0.14        5.08      9.04 o
   0  28   6      199.02      211.12     12.25 o
   1  28   6        0.03        1.88      9.65 o
   2  28   6       84.86       90.17     12.44 o
  -2  29   6        4.66        4.99     12.24 o
  -1  29   6      287.23      280.66     14.32 o
   0  29   6        2.82        4.70      9.74 o
   1  29   6       33.80       38.24      9.39 o
  -2  30   6       93.06       84.99     12.75 o
  -1  30   6        7.78        8.35      8.76 o
   0  30   6       30.51       37.23     11.68 o
   1  30   6       57.08       55.29     10.63 o
  -1  31   6      266.72      246.78     18.68 o
   0  31   6        4.14        7.84      9.26 o
  -5   0   7      629.86      660.12     26.27 o
  -3   0   7     1790.47     1740.26     25.66 o
  -1   0   7       38.04       69.52     15.70 o
   1   0   7      617.51      633.44     21.79 o
   3   0   7       67.64       74.14     15.25 o
   5   0   7      552.36      535.12     20.19 o
  -6   1   7       68.08       84.51      9.86 o
  -5   1   7      261.05      273.73     11.44 o
  -4   1   7      212.08      197.80      8.45 o
  -3   1   7       26.30       26.98      6.12 o
  -2   1   7     1043.86     1050.46     15.95 o
  -1   1   7      101.17      129.88     11.97 o
   0   1   7     1518.81     1524.60     28.65 o
   1   1   7       21.01       29.96      6.57 o
   2   1   7       80.67      104.74      7.30 o
   3   1   7       17.42       20.53     11.38 o
   4   1   7      261.10      310.44     21.42 o
   5   1   7       15.01       19.14      7.57 o
  -6   2   7      458.78      483.27     15.33 o
  -5   2   7       26.96       33.97      7.92 o
  -4   2   7      369.42      368.67     10.10 o
  -3   2   7      167.34      170.92      7.48 o
  -2   2   7       28.59       30.52      5.25 o
  -1   2   7     1038.35     1020.97     24.94 o
   0   2   7       30.66       36.07      8.19 o
   1   2   7     1412.97     1401.66     40.44 o
   2   2   7        7.37        6.08      6.93 o
   3   2   7       83.83       96.39     13.01 o
   4   2   7       19.61       27.94     15.19 o
   5   2   7      450.57      427.03     12.87 o
  -6   3   7      306.23      295.15     13.07 o
  -5   3   7        0.86        5.31      7.38 o
  -4   3   7     1053.49     1065.97     14.96 o
  -3   3   7       54.47       44.32      5.92 o
  -2   3   7     1450.50     1385.64     14.28 o
  -1   3   7       84.08       95.14     11.34 o
   0   3   7      569.17      521.58     18.23 o
   1   3   7       34.94       34.47      5.78 o
   2   3   7      235.54      237.87      8.95 o
   3   3   7       42.85       36.76     11.44 o
   4   3   7      632.02      666.02     22.26 o
   5   3   7       54.92       51.94      7.67 o
  -6   4   7      380.40      390.47     13.96 o
  -5   4   7       32.58       38.08      8.65 o
  -4   4   7       39.03       39.61      7.34 o
  -3   4   7      711.85      773.55     12.31 o
  -2   4   7        0.26        0.96      4.84 o
  -1   4   7     1226.26     1297.53     28.29 o
   0   4   7      707.22      772.87     21.56 o
   1   4   7      449.74      438.57      9.60 o
   2   4   7      164.67      165.22      8.17 o
   3   4   7      639.68      608.10     26.40 o
   4   4   7       53.40       53.88     10.90 o
   5   4   7       87.28       84.38      8.28 o
  -6   5   7       36.00       52.16      9.01 o
  -5   5   7       17.10       26.78      8.16 o
  -4   5   7       66.35       77.37      8.29 o
  -3   5   7      422.59      409.15      9.71 o
  -2   5   7      721.19      768.14     12.79 o
  -1   5   7     1586.55     1591.32     31.24 o
   0   5   7     1521.33     1513.25     29.43 o
   1   5   7       97.80       85.81      7.37 o
   2   5   7     1653.02     1708.54     22.08 o
   3   5   7      156.66      177.12     16.08 o
   4   5   7      922.81      897.15     20.91 o
   5   5   7        3.20        7.32      9.96 o
  -6   6   7      298.84      275.43     12.09 o
  -5   6   7      207.25      222.31      9.72 o
  -4   6   7        0.05        0.41      8.18 o
  -3   6   7     1574.77     1551.96     17.55 o
  -2   6   7      318.85      315.96      9.46 o
  -1   6   7     2662.15     2681.79     47.68 o
   0   6   7      332.34      392.61     16.72 o
   1   6   7      274.43      256.67     11.86 o
   2   6   7      326.01      321.52     10.82 o
   3   6   7      522.99      509.54     17.59 o
   4   6   7      164.71      164.69     12.51 o
   5   6   7      240.26      254.23     14.89 o
  -6   7   7       42.86       51.85      8.70 o
  -5   7   7      208.62      222.62     10.40 o
  -4   7   7      327.67      326.56     11.52 o
  -3   7   7       33.71       28.81      6.49 o
  -2   7   7     2118.30     2070.38     36.71 o
  -1   7   7      192.15      204.19     10.24 o
   0   7   7      344.99      343.31     16.47 o
   1   7   7      330.40      356.90     10.31 o
   2   7   7       50.44       61.62      7.86 o
   3   7   7      175.36      181.29     13.39 o
   4   7   7      187.48      181.77     12.67 o
   5   7   7      193.52      201.45     13.92 o
  -6   8   7      206.05      201.38      9.37 o
  -5   8   7       35.17       26.04      8.02 o
  -4   8   7        0.02        0.38      8.16 o
  -3   8   7      582.32      541.20     12.53 o
  -2   8   7      269.91      259.78     11.69 o
  -1   8   7       76.88       74.21      8.90 o
   0   8   7       11.72        7.72      7.24 o
   1   8   7     1009.45     1017.82     19.94 o
   2   8   7        0.06       -1.58      6.69 o
   3   8   7     1093.41     1105.25     23.59 o
   4   8   7      125.26      129.48     11.56 o
  -6   9   7      113.34      138.14     10.74 o
  -5   9   7      185.65      192.12      9.79 o
  -4   9   7      397.99      408.07     13.58 o
  -3   9   7       61.37       77.95      8.47 o
  -2   9   7     1260.62     1251.68     25.13 o
  -1   9   7        0.49        2.76      5.93 o
   0   9   7      224.16      211.52     11.97 o
   1   9   7       30.89       28.82      6.58 o
   2   9   7      670.29      674.35     13.94 o
   3   9   7       24.28       19.59     11.00 o
   4   9   7      186.83      190.55     12.24 o
  -6  10   7       37.40       31.74      9.21 o
  -5  10   7       61.12       72.22      9.17 o
  -4  10   7        6.06        5.72      8.60 o
  -3  10   7      692.97      669.87     16.57 o
  -2  10   7      203.37      197.38     13.32 o
  -1  10   7      492.48      468.22     12.06 o
   0  10   7      380.17      380.16     18.93 o
   1  10   7      860.31      809.73     16.23 o
   2  10   7      168.13      190.89     10.18 o
   3  10   7      153.26      139.81     12.64 o
   4  10   7        4.54        1.05      7.94 o
  -5  11   7       45.65       63.79      9.88 o
  -4  11   7      449.89      427.37     14.05 o
  -3  11   7      101.28      106.06      9.24 o
  -2  11   7      455.45      448.69     21.42 o
  -1  11   7      382.65      369.50     14.78 o
   0  11   7      389.54      360.76     12.94 o
   1  11   7      112.79      123.32      9.29 o
   2  11   7     2169.75     2206.25     27.45 o
   3  11   7        5.58        4.37     10.56 o
   4  11   7      236.13      242.22     12.54 o
  -5  12   7      434.14      459.36     13.10 o
  -4  12   7        0.42       -0.27      9.41 o
  -3  12   7      461.89      476.91     13.49 o
  -2  12   7       18.07       16.19     12.89 o
  -1  12   7       61.04       60.42      9.87 o
   0  12   7      116.02      115.83     11.45 o
   1  12   7     1608.74     1574.54     29.56 o
   2  12   7       24.21       28.89      8.48 o
   3  12   7      102.96      118.32     10.16 o
   4  12   7        0.31        0.66      8.44 o
  -5  13   7       15.88       12.56      7.86 o
  -4  13   7      708.10      705.58     18.47 o
  -3  13   7      186.11      176.27     10.53 o
  -2  13   7      460.93      468.74     17.62 o
  -1  13   7      417.26      388.36     15.88 o
   0  13   7       26.81       29.75      9.85 o
   1  13   7      357.26      352.84     16.71 o
   2  13   7       53.61       54.42      8.66 o
   3  13   7       17.14       24.33      8.71 o
   4  13   7      310.52      329.76     12.74 o
  -5  14   7      519.00      495.00     14.37 o
  -4  14   7       17.83       10.62      9.93 o
  -3  14   7      143.66      154.93     11.20 o
  -2  14   7      404.53      395.04     14.69 o
  -1  14   7     2008.47     2015.51     40.03 o
   0  14   7        0.22        2.60      9.50 o
   1  14   7      555.80      560.73     19.90 o
   2  14   7        1.39        2.53      8.26 o
   3  14   7       32.94       39.24     10.09 o
   4  14   7      166.18      147.65     11.95 o
  -5  15   7       81.08       68.77      8.83 o
  -4  15   7       72.33       85.43     11.20 o
  -3  15   7       38.05       32.88     10.43 o
  -2  15   7      694.00      709.18     18.39 o
  -1  15   7      378.22      399.04     21.34 o
   0  15   7      918.80      888.90     23.55 o
   1  15   7      576.59      589.12     20.52 o
   2  15   7      164.40      165.89     10.35 o
   3  15   7        3.77        6.41      8.30 o
   4  15   7       46.57       50.07      9.83 o
  -5  16   7      170.15      163.50      9.79 o
  -4  16   7        0.00        2.87      9.85 o
  -3  16   7      251.49      269.87     20.12 o
  -2  16   7      127.00      133.86     12.82 o
  -1  16   7      242.44      251.53     16.27 o
   0  16   7      530.75      530.14     16.90 o
   1  16   7     1918.43     1867.48     41.26 o
   2  16   7      185.54      173.24     11.50 o
   3  16   7      289.40      293.90     11.51 o
   4  16   7        4.52        0.37      9.17 o
  -5  17   7       17.04       15.99      7.40 o
  -4  17   7      244.52      266.84     13.69 o
  -3  17   7       50.14       46.91     13.29 o
  -2  17   7      479.77      477.37     21.99 o
  -1  17   7      124.43      132.46     14.23 o
   0  17   7      398.62      407.19     15.71 o
   1  17   7       14.83       13.71     12.03 o
   2  17   7      419.16      405.27     13.23 o
   3  17   7       78.87       86.27      9.86 o
   4  17   7       83.20       97.60     12.19 o
  -5  18   7       21.38       16.19      6.66 o
  -4  18   7        4.76        3.87     10.16 o
  -3  18   7       54.57       72.34     13.14 o
  -2  18   7      373.44      360.37     17.83 o
  -1  18   7     1545.32     1475.76     31.09 o
   0  18   7      266.42      272.71     12.35 o
   1  18   7      346.21      326.89     15.23 o
   2  18   7      234.72      222.58     11.15 o
   3  18   7       46.08       54.01      9.03 o
   4  18   7       55.64       48.90     16.64 o
  -5  19   7       24.59       27.41      8.76 o
  -4  19   7       41.67       39.09     10.33 o
  -3  19   7      258.61      246.65     13.53 o
  -2  19   7       35.64       30.15     12.39 o
  -1  19   7      864.68      832.57     24.69 o
   0  19   7      163.80      161.19     11.06 o
   1  19   7       66.76       55.43     13.12 o
   2  19   7       55.58       67.07      8.66 o
   3  19   7        4.86       -0.30      8.08 o
  -4  20   7      166.06      149.42     13.44 o
  -3  20   7      479.88      472.85     16.47 o
  -2  20   7      809.49      771.87     23.77 o
  -1  20   7      256.79      278.09     17.31 o
   0  20   7        5.91        8.43      9.14 o
   1  20   7      500.53      531.03     20.89 o
   2  20   7        0.19        0.80      7.71 o
   3  20   7      733.26      726.14     14.03 o
  -4  21   7       37.38       49.17     10.68 o
  -3  21   7       28.15       23.73      9.68 o
  -2  21   7      144.21      169.08     15.36 o
  -1  21   7      207.66      213.55     16.88 o
   0  21   7      344.08      371.43     14.02 o
   1  21   7      337.67      338.69     18.12 o
   2  21   7      491.55      523.96     14.78 o
   3  21   7       16.74       23.64      7.23 o
  -4  22   7       26.95       27.80      9.98 o
  -3  22   7       91.49      100.54     10.70 o
  -2  22   7      335.46      340.20     17.97 o
  -1  22   7       79.21       89.43     14.29 o
   0  22   7      248.71      238.02     12.57 o
   1  22   7      519.02      536.03     20.77 o
   2  22   7       24.27       18.53      9.28 o
   3  22   7      423.22      436.67     13.09 o
  -4  23   7      174.17      170.70     11.60 o
  -3  23   7       58.69       47.14      9.16 o
  -2  23   7      637.72      659.67     21.70 o
  -1  23   7       14.78       21.49     12.95 o
   0  23   7      872.45      899.26     18.71 o
   1  23   7       20.82       21.39     11.50 o
   2  23   7     1052.69     1099.30     18.47 o
   3  23   7      297.07      282.74     15.04 o
  -4  24   7        0.95        8.62     13.78 o
  -3  24   7      158.22      151.30     12.10 o
  -2  24   7        0.23        3.05     11.53 o
  -1  24   7      474.42      485.64     16.56 o
   0  24   7      147.76      130.50     10.32 o
   1  24   7      288.79      329.05     12.86 o
   2  24   7        0.27        0.14      8.07 o
  -3  25   7       50.11       43.97      8.77 o
  -2  25   7      329.53      317.61     15.89 o
  -1  25   7        2.47        3.51      9.09 o
   0  25   7       19.65       27.86      9.33 o
   1  25   7      155.90      151.47     10.23 o
   2  25   7      114.41      126.98     11.50 o
  -3  26   7      422.63      396.23     12.56 o
  -2  26   7        9.04        6.36     10.47 o
  -1  26   7      848.48      853.78     18.89 o
   0  26   7       42.54       39.36     10.77 o
   1  26   7       27.03       31.90      8.48 o
   2  26   7       70.80       59.21     10.83 o
  -3  27   7        7.71        7.94     12.89 o
  -2  27   7      428.94      393.87     13.66 o
  -1  27   7        3.28        2.62      8.61 o
   0  27   7      172.70      149.53     12.09 o
   1  27   7      251.92      274.14     11.49 o
  -2  28   7      116.43      114.36     10.60 o
  -1  28   7      443.21      409.57     13.00 o
   0  28   7      399.32      382.62     18.58 o
   1  28   7      241.06      270.74     15.17 o
  -1  29   7        6.80        9.52      8.38 o
   0  29   7      179.55      186.94     13.83 o
  -6   0   8      383.19      336.81     24.41 o
  -4   0   8      722.22      716.04     20.08 o
  -2   0   8      332.68      361.27     21.12 o
   0   0   8       28.04       28.87     10.30 o
   2   0   8      222.12      241.55     16.55 o
   4   0   8     1020.83     1061.20     43.83 o
  -6   1   8        1.34        5.63     10.50 o
  -5   1   8       83.00       97.45      9.28 o
  -4   1   8       60.66       55.96      8.34 o
  -3   1   8      933.85      980.79     15.42 o
  -2   1   8       27.92       24.02      7.35 o
  -1   1   8       96.00       81.25      7.60 o
   0   1   8      118.61      116.13      9.29 o
   1   1   8      113.48      112.50      8.03 o
   2   1   8        0.03       -0.03      7.17 o
   3   1   8      230.73      237.18     13.95 o
   4   1   8        6.49       10.22     14.37 o
  -6   2   8       12.25       16.32     10.94 o
  -5   2   8       62.33       66.19      8.44 o
  -4   2   8      467.08      468.18     12.41 o
  -3   2   8        0.67        5.21      6.51 o
  -2   2   8      931.74      977.08     16.77 o
  -1   2   8        2.80        2.82      6.54 o
   0   2   8      116.86       97.52      9.31 o
   1   2   8       71.72       77.97      7.02 o
   2   2   8      327.98      327.18     10.74 o
   3   2   8      110.44       60.03     10.94 o
   4   2   8      396.50      408.27     25.12 o
  -6   3   8       10.85       11.64     10.46 o
  -5   3   8      139.66      116.95      8.95 o
  -4   3   8        2.82        7.27      7.70 o
  -3   3   8       67.64       72.32      7.32 o
  -2   3   8      504.86      514.70     13.27 o
  -1   3   8      235.97      225.93      9.84 o
   0   3   8     1130.49     1091.58     20.72 o
   1   3   8     1756.02     1725.73     23.60 o
   2   3   8        0.40        6.10      7.88 o
   3   3   8      446.97      456.89     19.43 o
   4   3   8        8.89        4.17     10.09 o
  -6   4   8      607.42      638.08     21.66 o
  -5   4   8       11.94       16.31      7.01 o
  -4   4   8      890.35      915.43     17.97 o
  -3   4   8      177.55      184.40      8.88 o
  -2   4   8      785.55      779.19     16.86 o
  -1   4   8       79.00       69.01      8.84 o
   0   4   8      398.23      386.42     13.32 o
   1   4   8        3.03        1.07      6.73 o
   2   4   8      209.03      190.25     10.84 o
   3   4   8      118.00       93.25     13.13 o
   4   4   8     1191.31     1200.32     25.28 o
  -5   5   8      330.00      355.49     11.23 o
  -4   5   8      343.24      356.06     11.67 o
  -3   5   8     1303.04     1331.51     18.87 o
  -2   5   8        3.62        3.47      7.00 o
  -1   5   8      241.85      232.82     11.42 o
   0   5   8      182.39      177.30     10.87 o
   1   5   8      443.97      439.12     11.72 o
   2   5   8      107.34      112.14      9.98 o
   3   5   8      291.36      310.21     16.88 o
   4   5   8        5.25        5.30      9.82 o
  -5   6   8       67.78       67.37      8.10 o
  -4   6   8       58.65       60.16      8.25 o
  -3   6   8        3.71        5.34      8.93 o
  -2   6   8       26.83       27.49      8.28 o
  -1   6   8      192.67      214.27     13.64 o
   0   6   8     1617.76     1597.78     28.15 o
   1   6   8        3.16        5.86      7.17 o
   2   6   8      453.23      478.15     14.28 o
   3   6   8      354.46      347.95     19.92 o
   4   6   8      376.68      369.45     15.94 o
  -5   7   8      216.99      220.95      9.70 o
  -4   7   8       20.20       21.80      9.65 o
  -3   7   8     1437.64     1495.23     23.45 o
  -2   7   8        0.23       -6.28      9.14 o
  -1   7   8      401.59      416.82     16.22 o
   0   7   8      118.62      118.21     11.67 o
   1   7   8      462.37      461.41     13.26 o
   2   7   8        8.12       13.41      7.61 o
   3   7   8     1026.00     1038.27     31.75 o
   4   7   8       10.75       12.82      8.57 o
  -5   8   8       34.01       41.13      7.42 o
  -4   8   8      253.51      257.69     11.91 o
  -3   8   8       54.63       53.57      9.84 o
  -2   8   8     1169.14     1157.23     22.28 o
  -1   8   8       41.09       33.65      9.50 o
   0   8   8      622.39      627.76     19.61 o
   1   8   8      793.05      823.93     18.42 o
   2   8   8       42.76       32.59      8.02 o
   3   8   8       42.28       38.66     15.12 o
   4   8   8      157.64      143.86      9.21 o
  -5   9   8      329.20      353.39     10.78 o
  -4   9   8       10.80       13.46      8.82 o
  -3   9   8      999.83      985.88     17.89 o
  -2   9   8      215.17      205.29     14.51 o
  -1   9   8      168.11      161.33     12.69 o
   0   9   8      697.97      711.07     25.89 o
   1   9   8      135.56      137.94     10.82 o
   2   9   8      273.70      270.15     11.62 o
   3   9   8      310.95      337.07     17.47 o
   4   9   8       53.88       53.37      7.68 o
  -5  10   8       54.26       54.86      7.94 o
  -4  10   8      823.39      839.05     17.50 o
  -3  10   8      106.81      115.46     10.78 o
  -2  10   8      653.05      625.69     20.95 o
  -1  10   8      114.81      118.12     11.97 o
   0  10   8      440.56      446.19     21.97 o
   1  10   8     1399.95     1417.83     31.11 o
   2  10   8     1223.59     1213.70     24.71 o
   3  10   8        0.04        2.33     10.90 o
   4  10   8       97.53       89.31      7.82 o
  -5  11   8      226.28      248.76     11.19 o
  -4  11   8      136.21      155.23     11.15 o
  -3  11   8      650.14      623.26     15.41 o
  -2  11   8      279.11      272.27     16.73 o
  -1  11   8      724.83      716.75     26.80 o
   0  11   8      193.70      211.77     18.31 o
   1  11   8      264.64      280.68     12.70 o
   2  11   8        7.25       19.58     10.78 o
   3  11   8      262.11      272.34     14.04 o
   4  11   8        6.13        2.50      7.25 o
  -5  12   8       14.87       16.18      8.02 o
  -4  12   8      938.19     1004.05     20.64 o
  -3  12   8      372.85      356.69     12.76 o
  -2  12   8      943.21      872.96     24.60 o
  -1  12   8       82.63       84.32     12.53 o
   0  12   8       33.14       29.18     14.81 o
   1  12   8      331.32      345.29     15.45 o
   2  12   8      131.97      130.79     12.49 o
   3  12   8      178.04      185.46     12.51 o
   4  12   8      148.13      152.89      9.05 o
  -5  13   8      220.25      245.33     10.59 o
  -4  13   8       13.14       10.90      9.37 o
  -3  13   8      539.74      538.03     14.70 o
  -2  13   8      167.08      134.42     14.75 o
  -1  13   8      350.82      370.63     17.58 o
   0  13   8       78.81       74.95     15.94 o
   1  13   8     1601.97     1688.27     28.15 o
   2  13   8      580.19      557.53     21.07 o
   3  13   8      422.73      447.79     18.17 o
   4  13   8       10.39        5.71      9.53 o
  -5  14   8       77.16       72.10      8.10 o
  -4  14   8      263.10      275.09     12.92 o
  -3  14   8        2.98        2.64     11.12 o
  -2  14   8      189.14      198.95     12.10 o
  -1  14   8       81.73       70.70     13.24 o
   0  14   8      196.62      213.67     19.13 o
   1  14   8      266.14      277.36     14.63 o
   2  14   8      523.18      505.13     19.86 o
   3  14   8       22.94       26.52      9.57 o
  -5  15   8      220.99      212.34      9.62 o
  -4  15   8        4.70       11.12      8.87 o
  -3  15   8      513.86      493.64     20.57 o
  -2  15   8      197.36      187.70     10.53 o
  -1  15   8       30.19       31.42     12.20 o
   0  15   8     1041.32     1029.55     25.53 o
   1  15   8      122.25      134.47     12.28 o
   2  15   8       13.16       16.46     10.26 o
   3  15   8      119.31      131.45     10.85 o
  -5  16   8       12.65       12.05      6.89 o
  -4  16   8       32.60       30.59      9.08 o
  -3  16   8        0.19        1.00     12.68 o
  -2  16   8      160.39      184.23     11.73 o
  -1  16   8      168.96      165.13     13.61 o
   0  16   8      527.07      532.58     17.42 o
   1  16   8        0.07        1.63     10.37 o
   2  16   8      154.23      178.10     14.65 o
   3  16   8       20.93       27.03      8.92 o
  -4  17   8       89.53       77.86      9.17 o
  -3  17   8       58.03       86.81     11.99 o
  -2  17   8       80.43       89.21     10.80 o
  -1  17   8      440.11      460.36     17.91 o
   0  17   8        0.04        3.40      9.98 o
   1  17   8       22.15       19.85     10.57 o
   2  17   8       53.95       51.34     10.48 o
   3  17   8       18.29       13.00      8.15 o
  -4  18   8      588.39      536.60     15.93 o
  -3  18   8       91.23       79.73     11.68 o
  -2  18   8      179.42      208.45     12.51 o
  -1  18   8      117.35      105.42     12.92 o
   0  18   8       26.36       32.08      9.03 o
   1  18   8       29.70       22.77     10.96 o
   2  18   8       26.58       35.58     10.01 o
   3  18   8       43.19       48.65      9.96 o
  -4  19   8        0.65       -0.83     10.02 o
  -3  19   8       22.51       27.10     10.40 o
  -2  19   8        3.58        8.20      9.35 o
  -1  19   8     1109.69     1099.61     24.32 o
   0  19   8        2.72       -1.21      8.73 o
   1  19   8       28.97       44.47     10.89 o
   2  19   8        0.73        0.45      9.05 o
   3  19   8      219.27      215.71     10.45 o
  -4  20   8      347.06      370.28     14.98 o
  -3  20   8       17.46       13.76      9.62 o
  -2  20   8      778.53      767.96     17.96 o
  -1  20   8       57.99       49.66     11.95 o
   0  20   8       59.54       61.10      9.53 o
   1  20   8        0.35       -0.43     10.11 o
   2  20   8       23.23       15.99      8.29 o
   3  20   8       18.71       20.56      7.92 o
  -4  21   8      102.93       93.56     10.21 o
  -3  21   8      587.83      585.17     16.61 o
  -2  21   8       25.29       23.74      9.17 o
  -1  21   8     1207.11     1212.16     24.71 o
   0  21   8        3.51        5.00      8.38 o
   1  21   8       24.59       33.11     10.08 o
   2  21   8       64.43       59.81      8.47 o
  -3  22   8       41.85       52.07      8.30 o
  -2  22   8      856.65      841.93     17.85 o
  -1  22   8       26.76       26.11     10.82 o
   0  22   8      160.95      186.89     11.77 o
   1  22   8       18.31       20.11      9.61 o
   2  22   8      457.88      446.56     13.43 o
  -3  23   8      318.79      292.32      9.67 o
  -2  23   8       88.59       91.77      9.41 o
  -1  23   8      232.72      254.02     13.93 o
   0  23   8       40.38       37.39     11.26 o
   1  23   8       25.44       27.43      8.85 o
   2  23   8       63.78       46.16      8.88 o
  -3  24   8       10.97        7.56      6.40 o
  -2  24   8      615.45      592.06     14.35 o
  -1  24   8       31.74       32.73     10.14 o
   0  24   8       19.65       20.73      8.57 o
   1  24   8      128.76      123.28      8.80 o
   2  24   8      694.57      657.76     49.30 o
  -2  25   8        1.45        3.00      7.28 o
  -1  25   8      123.12      150.34     12.90 o
   0  25   8        7.43        5.26      7.58 o
   1  25   8      165.09      157.32      8.58 o
  -2  26   8       60.73       58.75      8.66 o
  -1  26   8      140.86      140.30     11.69 o
   0  26   8      189.27      194.83      9.90 o
   1  26   8       18.06       22.67     10.23 o
  -1  27   8      190.30      198.13     11.70 o
   0  27   8       11.25       10.08     10.02 o
  -5   0   9      273.05      281.56     19.76 o
  -3   0   9      943.74      937.42     22.42 o
  -1   0   9      173.41      187.34     16.81 o
   1   0   9       39.59       39.63     11.06 o
   3   0   9      889.73      878.51     28.97 o
  -5   1   9        1.96        6.35     10.25 o
  -4   1   9       17.45       19.59      8.56 o
  -3   1   9      208.41      211.78     10.11 o
  -2   1   9       23.33       22.85      9.24 o
  -1   1   9       69.44       75.92     12.30 o
   0   1   9       25.59       22.99      7.95 o
   1   1   9       83.57       82.61      9.32 o
   2   1   9      351.87      295.91     11.96 o
   3   1   9        6.08        7.47      9.85 o
   4   1   9      222.73      208.53     14.92 o
  -5   2   9       19.87       27.09      8.52 o
  -4   2   9       97.99      114.89     10.30 o
  -3   2   9      147.60      143.26      9.30 o
  -2   2   9        0.16       -0.50      9.25 o
  -1   2   9       67.53       69.22     12.38 o
   0   2   9     1562.83     1608.36     25.53 o
   1   2   9       28.21       30.28      9.13 o
   2   2   9        0.08        5.38      9.10 o
   3   2   9      937.32      951.47     24.10 o
   4   2   9       23.55       34.19     11.71 o
  -5   3   9        4.44        5.36      7.68 o
  -4   3   9      480.09      481.72     14.63 o
  -3   3   9      668.71      644.14     14.63 o
  -2   3   9      519.37      534.29     15.72 o
  -1   3   9     1204.01     1280.49     30.87 o
   0   3   9       55.52       57.72     10.05 o
   1   3   9        0.07       -0.64      8.69 o
   2   3   9      100.39      111.02     11.55 o
   3   3   9       55.77       53.58     12.08 o
   4   3   9      626.56      634.94     21.07 o
  -5   4   9       60.94       72.21      8.17 o
  -4   4   9        8.29        9.18      9.73 o
  -3   4   9      150.22      172.62     11.74 o
  -2   4   9       28.91       32.96      9.47 o
  -1   4   9      984.35      991.85     26.57 o
   0   4   9      271.06      257.70     15.07 o
   1   4   9      146.26      164.44     11.08 o
   2   4   9      159.63      133.84     10.75 o
   3   4   9       22.51       23.69      9.53 o
   4   4   9       31.70       41.55     10.91 o
  -5   5   9       27.13       18.50      8.27 o
  -4   5   9      138.78      159.03     11.60 o
  -3   5   9       59.24       58.58     11.61 o
  -2   5   9      243.05      227.39     13.62 o
  -1   5   9      158.39      164.14     12.07 o
   0   5   9     1488.38     1512.66     29.99 o
   1   5   9       31.30       26.19     10.27 o
   2   5   9      124.76      165.75     11.24 o
   3   5   9        0.03        2.74      9.21 o
   4   5   9      173.22      157.52     10.23 o
  -5   6   9      114.99      106.93      9.37 o
  -4   6   9       97.21      111.67     10.91 o
  -3   6   9      973.03      945.06     22.78 o
  -2   6   9      644.09      621.60     18.26 o
  -1   6   9      723.03      746.10     34.19 o
   0   6   9      709.98      666.76     21.03 o
   1   6   9      580.92      593.74     17.40 o
   2   6   9      174.78      176.02      9.99 o
   3   6   9      800.44      828.24     19.00 o
  -5   7   9        8.70        3.62      6.70 o
  -4   7   9      732.26      756.17     17.92 o
  -3   7   9      333.35      291.10     15.61 o
  -2   7   9       43.58       49.76     12.72 o
  -1   7   9       10.16        4.15     10.21 o
   0   7   9     1125.78     1080.00     22.78 o
   1   7   9      193.69      205.67     12.88 o
   2   7   9      157.58      163.01     10.59 o
   3   7   9      285.73      305.48     15.10 o
  -5   8   9      397.71      410.16     11.17 o
  -4   8   9        4.63        5.11      8.57 o
  -3   8   9      142.72      138.14     12.98 o
  -2   8   9      417.17      399.45     18.77 o
  -1   8   9       28.00       30.88     11.13 o
   0   8   9      323.67      331.49     14.93 o
   1   8   9     2227.72     2210.45     26.09 o
   2   8   9        6.88       16.37      8.25 o
   3   8   9      666.12      648.28     23.97 o
  -5   9   9        0.60        6.49      6.29 o
  -4   9   9      746.80      742.71     15.95 o
  -3   9   9       48.17       55.75     11.91 o
  -2   9   9      313.86      352.14     17.81 o
  -1   9   9     1925.31     1907.26     32.68 o
   0   9   9     1680.86     1680.84     27.59 o
   1   9   9      544.55      512.54     14.51 o
   2   9   9     1398.78     1418.21     24.10 o
   3   9   9      226.92      224.40     16.23 o
  -5  10   9      292.08      290.80      9.34 o
  -4  10   9       59.70       84.72     10.47 o
  -3  10   9      337.35      341.35     16.19 o
  -2  10   9      254.90      253.88     16.85 o
  -1  10   9       25.76       31.04     12.06 o
   0  10   9       83.19       81.67     11.24 o
   1  10   9      697.72      716.49     16.07 o
   2  10   9       33.35       28.06     10.86 o
   3  10   9      190.51      184.60     13.00 o
  -5  11   9        3.45        1.06      6.30 o
  -4  11   9      547.32      540.53     13.91 o
  -3  11   9       81.71       80.02     10.66 o
  -2  11   9      252.31      227.36     16.59 o
  -1  11   9       52.52       55.75     16.00 o
   0  11   9       47.86       45.70     12.70 o
   1  11   9      531.04      545.92     16.03 o
   2  11   9      633.35      629.23     18.54 o
   3  11   9       37.57       37.41     13.40 o
  -5  12   9      168.75      178.64     11.33 o
  -4  12   9       49.02       35.68      8.49 o
  -3  12   9      342.11      380.03     16.45 o
  -2  12   9       15.78        2.91     12.66 o
  -1  12   9      682.17      705.17     28.23 o
   0  12   9      103.36       91.79     13.50 o
   1  12   9      946.30      977.99     22.34 o
   2  12   9      170.90      164.04     12.95 o
   3  12   9       42.73       47.73     13.49 o
  -4  13   9      240.84      244.55     12.85 o
  -3  13   9       93.74      104.50     12.36 o
  -2  13   9      983.15      928.13     25.35 o
  -1  13   9        8.11        3.82     15.63 o
   0  13   9       49.62       41.78     13.26 o
   1  13   9       23.19       22.74     13.12 o
   2  13   9       33.08       42.13     10.31 o
   3  13   9       39.68       32.26      9.31 o
  -4  14   9        1.25        1.58      8.55 o
  -3  14   9      518.01      489.50     16.77 o
  -2  14   9        3.47        4.24     10.94 o
  -1  14   9      449.98      424.17     30.35 o
   0  14   9       73.53       75.49     13.64 o
   1  14   9       33.31       34.29     13.37 o
   2  14   9       32.21       37.66     10.03 o
   3  14   9      242.71      230.92     12.75 o
  -4  15   9       76.95      100.95     10.17 o
  -3  15   9        8.01       15.87      9.87 o
  -2  15   9      576.28      563.40     18.49 o
  -1  15   9        7.35        7.65     13.33 o
   0  15   9      379.70      383.52     16.03 o
   1  15   9       20.78       16.97     12.63 o
   2  15   9      395.08      415.32     14.85 o
   3  15   9       11.67        9.98      8.21 o
  -4  16   9        0.16       -0.56      9.72 o
  -3  16   9      161.36      164.36     12.24 o
  -2  16   9      265.27      267.21     17.05 o
  -1  16   9       78.99       90.38     14.32 o
   0  16   9      175.84      178.89     11.65 o
   1  16   9       21.11       25.58     10.05 o
   2  16   9      115.14      122.59      9.69 o
   3  16   9      183.33      173.53     13.07 o
  -4  17   9      281.39      250.40     13.25 o
  -3  17   9       67.65       62.04      9.27 o
  -2  17   9      119.19      144.18     12.67 o
  -1  17   9      118.24      121.05     14.60 o
   0  17   9      125.28      129.33      9.61 o
   1  17   9      113.75      107.66     11.50 o
   2  17   9      428.45      452.23     12.97 o
  -4  18   9        1.73        4.76      8.54 o
  -3  18   9      111.41      121.63      9.84 o
  -2  18   9      195.17      196.44     13.00 o
  -1  18   9      316.22      327.16     17.86 o
   0  18   9        9.81        9.65      7.55 o
   1  18   9      274.99      304.21     16.55 o
   2  18   9        1.02        1.99      6.86 o
  -4  19   9      137.05      106.94     16.85 o
  -3  19   9        1.94       -0.83      7.95 o
  -2  19   9      129.36      138.89     11.57 o
  -1  19   9       21.78       31.21     12.26 o
   0  19   9      230.19      234.60     11.48 o
   1  19   9        9.33        3.88     11.16 o
   2  19   9      293.27      295.12     10.21 o
  -3  20   9      462.01      478.17     12.72 o
  -2  20   9       20.45       25.34      8.14 o
  -1  20   9      258.52      267.51     16.43 o
   0  20   9        0.04       -2.50      9.35 o
   1  20   9      180.25      198.01     13.73 o
   2  20   9       42.83       37.69      8.28 o
  -3  21   9        4.63       -0.90      6.62 o
  -2  21   9      166.33      191.42     11.18 o
  -1  21   9        2.12        4.44     10.91 o
   0  21   9      299.31      310.38     15.47 o
   1  21   9       38.98       45.98     10.37 o
  -3  22   9      370.43      362.03     16.30 o
  -2  22   9      175.94      142.90     10.85 o
  -1  22   9      534.47      527.05     18.23 o
   0  22   9      103.92      104.83     11.71 o
   1  22   9      237.53      259.52     12.93 o
  -2  23   9      610.21      599.67     17.14 o
  -1  23   9       13.31        2.56      9.39 o
   0  23   9      279.66      280.33     13.60 o
   1  23   9      172.79      160.44     10.56 o
  -2  24   9       25.24       22.95     10.43 o
  -1  24   9      160.09      171.80     11.68 o
   0  24   9        0.20       -1.02     10.56 o
  -1  25   9       23.84       20.28      9.72 o
  -4   0  10       23.55       21.96     20.40 o
  -2   0  10      587.33      568.60     26.60 o
   0   0  10      659.52      670.47     22.63 o
   2   0  10       50.19       65.64     17.38 o
  -5   1  10      255.11      249.91     16.20 o
  -4   1  10        2.60        5.61     10.85 o
  -3   1  10      129.08      131.95     11.84 o
  -2   1  10       26.53       24.64     13.58 o
  -1   1  10     1989.93     2050.20     34.86 o
   0   1  10      172.06      187.22     10.91 o
   1   1  10       22.48       25.97      9.75 o
   2   1  10      110.87      102.28     14.52 o
   3   1  10      212.38      207.91     10.86 o
  -5   2  10        3.13        0.56     10.84 o
  -4   2  10       82.16       98.73     11.72 o
  -3   2  10        2.84        1.95     11.43 o
  -2   2  10      457.42      421.45     17.35 o
  -1   2  10       37.18       48.02     12.94 o
   0   2  10      353.68      344.39     12.99 o
   1   2  10        1.41        5.26      8.62 o
   2   2  10       20.11       25.57     13.47 o
   3   2  10       12.81       13.49      7.83 o
  -5   3  10      111.02      115.80     13.91 o
  -4   3  10        8.75       16.17     10.34 o
  -3   3  10       19.00       24.07     13.20 o
  -2   3  10       14.80       12.81     11.53 o
  -1   3  10       31.74       25.50     12.58 o
   0   3  10      199.12      189.63     10.76 o
   1   3  10      307.97      317.62     12.02 o
   2   3  10      134.63      146.04     12.63 o
   3   3  10       63.40       64.61      8.66 o
  -5   4  10        1.46        3.35     10.27 o
  -4   4  10      801.79      765.09     23.62 o
  -3   4  10      463.21      450.45     17.29 o
  -2   4  10       20.91       20.66     12.29 o
  -1   4  10      130.63      126.04     13.30 o
   0   4  10       66.25       63.53     10.05 o
   1   4  10       42.88       46.73      8.99 o
   2   4  10      446.00      434.59     15.56 o
   3   4  10       31.05       26.78      7.79 o
  -5   5  10       92.86       97.55     13.25 o
  -4   5  10      127.78      142.33     10.65 o
  -3   5  10      142.05      143.42     13.23 o
  -2   5  10      438.06      404.66     19.50 o
  -1   5  10      671.28      639.02     21.19 o
   0   5  10       60.32       57.60      9.78 o
   1   5  10      594.90      579.83     17.63 o
   2   5  10        6.40        9.98      9.15 o
   3   5  10      550.44      552.14     14.44 o
  -5   6  10        6.97        5.53     15.03 o
  -4   6  10      410.85      423.63     13.77 o
  -3   6  10       29.59       25.30     10.96 o
  -2   6  10      348.13      334.46     18.21 o
  -1   6  10        2.20        9.75     11.32 o
   0   6  10      457.77      447.67     16.48 o
   1   6  10       19.03       19.12     10.15 o
   2   6  10      183.58      181.40     11.87 o
   3   6  10      297.70      279.33     11.20 o
  -4   7  10      230.03      216.41     11.34 o
  -3   7  10     1481.96     1507.75     26.71 o
  -2   7  10      580.42      534.76     20.83 o
  -1   7  10      154.33      162.93     18.19 o
   0   7  10      268.85      254.72     14.41 o
   1   7  10      719.70      690.29     18.16 o
   2   7  10       59.30       62.69     11.80 o
   3   7  10      390.84      373.32     12.34 o
  -4   8  10      244.16      240.01     11.29 o
  -3   8  10       62.59       53.50     11.25 o
  -2   8  10       24.56       29.68     12.73 o
  -1   8  10      147.67      126.94     17.45 o
   0   8  10      931.58      944.41     19.80 o
   1   8  10      157.89      169.04     12.21 o
   2   8  10      845.28      867.62     22.17 o
   3   8  10      122.61      125.13     10.63 o
  -4   9  10       15.07       17.96      8.02 o
  -3   9  10      312.47      312.19     14.72 o
  -2   9  10      491.14      477.44     19.74 o
  -1   9  10      241.02      254.68     20.58 o
   0   9  10       81.91       80.94     10.20 o
   1   9  10      239.88      260.12     13.11 o
   2   9  10      526.87      527.12     18.27 o
   3   9  10      146.92      138.92     10.81 o
  -4  10  10      130.03      132.94      9.32 o
  -3  10  10      219.28      222.58     13.64 o
  -2  10  10      600.37      574.05     20.75 o
  -1  10  10      457.64      456.13     24.35 o
   0  10  10     1211.14     1228.33     30.45 o
   1  10  10        5.39        8.28      8.94 o
   2  10  10      637.02      646.44     19.25 o
  -4  11  10        0.91        5.72     10.05 o
  -3  11  10       17.98       28.05     10.57 o
  -2  11  10      159.60      152.89     14.56 o
  -1  11  10      721.59      710.82     21.99 o
   0  11  10      371.88      390.06     14.29 o
   1  11  10      513.02      576.27     18.01 o
   2  11  10       22.32       13.55      9.95 o
  -4  12  10      303.49      319.09     14.54 o
  -3  12  10      487.60      442.46     15.73 o
  -2  12  10      217.28      222.82     15.50 o
  -1  12  10       73.47       73.38     12.98 o
   0  12  10       37.71       36.05     10.89 o
   1  12  10        0.08        3.25     12.21 o
   2  12  10      286.14      287.11     13.85 o
  -4  13  10       39.61       34.84     12.20 o
  -3  13  10       16.78       16.31      9.75 o
  -2  13  10       11.03       13.74     10.36 o
  -1  13  10      480.24      495.06     19.28 o
   0  13  10      370.20      366.44     15.40 o
   1  13  10      643.17      684.42     26.31 o
   2  13  10      134.41      135.71      9.89 o
  -4  14  10       23.25       31.02     10.92 o
  -3  14  10        1.32        2.84     10.76 o
  -2  14  10       20.97       20.61      9.84 o
  -1  14  10       96.42       99.44     11.64 o
   0  14  10      459.02      460.54     14.46 o
   1  14  10        3.23        3.25     11.52 o
   2  14  10      378.12      377.59     11.42 o
  -4  15  10       22.90       16.65     10.97 o
  -3  15  10      323.74      308.88     15.24 o
  -2  15  10        1.61        3.93     11.63 o
  -1  15  10      126.10      123.17     11.76 o
   0  15  10      124.37      129.04     10.10 o
   1  15  10       89.99       92.00     10.02 o
   2  15  10       51.22       42.22      6.82 o
  -3  16  10        8.66        8.20      8.52 o
  -2  16  10      373.17      368.38     16.95 o
  -1  16  10        8.98       11.31      9.45 o
   0  16  10      615.68      644.09     13.90 o
   1  16  10       28.59       17.58      8.57 o
   2  16  10      270.58      272.60     15.47 o
  -3  17  10      164.06      166.41     10.47 o
  -2  17  10      227.15      208.82     17.62 o
  -1  17  10      403.04      381.55     14.57 o
   0  17  10        8.15        8.46      7.66 o
   1  17  10      619.38      644.00     15.89 o
  -3  18  10        3.39        5.33      7.48 o
  -2  18  10      572.62      595.03     23.51 o
  -1  18  10        1.44       -0.39      8.98 o
   0  18  10      157.31      166.84     10.55 o
   1  18  10       45.78       43.31      9.56 o
  -2  19  10       18.98       12.00      9.62 o
  -1  19  10      117.46      119.38      8.91 o
   0  19  10        6.63        8.14      9.38 o
   1  19  10      247.50      263.10     12.69 o
  -2  20  10      287.13      310.02     17.67 o
  -1  20  10      112.34      116.61      9.75 o
   0  20  10       33.62       51.71     12.78 o
  -2  21  10       27.16       32.81     11.67 o
  -1  21  10      249.24      278.38     11.14 o
   0  21  10        0.03       -2.68     10.84 o
  -3   0  11       90.08       88.51     21.80 o
  -1   0  11      432.27      463.51     35.66 o
   1   0  11       41.56       45.43     12.32 o
  -4   1  11      424.28      454.52     21.47 o
  -3   1  11       25.72       17.28     14.92 o
  -2   1  11       36.82       33.19     16.78 o
  -1   1  11       67.82       64.77     15.31 o
   0   1  11      709.10      732.63     16.62 o
   1   1  11       78.61       86.45      9.56 o
   2   1  11       95.98       91.82     11.19 o
  -4   2  11       73.47       82.69     13.15 o
  -3   2  11      124.19      140.09     13.99 o
  -2   2  11      299.03      291.63     21.65 o
  -1   2  11      452.21      463.56     22.84 o
   0   2  11        8.57        6.65      7.79 o
   1   2  11      162.10      162.70     10.57 o
   2   2  11       15.04       18.08      9.73 o
  -4   3  11       80.48       88.63     12.51 o
  -3   3  11      204.92      176.10     12.69 o
  -2   3  11       28.15       22.61     15.78 o
  -1   3  11      615.90      637.17     20.35 o
   0   3  11      168.18      175.17     10.92 o
   1   3  11       89.23       91.31     10.87 o
   2   3  11      156.42      144.84     11.83 o
  -4   4  11       19.26        8.80     10.70 o
  -3   4  11       89.88       99.46     11.26 o
  -2   4  11      360.68      344.36     17.17 o
  -1   4  11      512.06      532.72     24.78 o
   0   4  11       76.85       74.48      9.38 o
   1   4  11      109.16      109.86     10.87 o
   2   4  11       90.99       74.12     10.22 o
  -4   5  11      122.54      128.40     10.56 o
  -3   5  11       10.84        6.58      9.32 o
  -2   5  11      472.60      441.29     21.22 o
  -1   5  11        5.68        5.47     13.93 o
   0   5  11      406.36      405.75     13.29 o
   1   5  11        0.00       -2.60      9.15 o
   2   5  11       75.66       77.86     14.08 o
  -4   6  11       20.62       18.38      7.50 o
  -3   6  11      246.94      249.51     15.09 o
  -2   6  11      140.74      118.21     13.30 o
  -1   6  11      321.12      339.13     17.15 o
   0   6  11      145.61      143.30      9.14 o
   1   6  11      288.31      284.06     12.69 o
   2   6  11        0.60        3.02     11.83 o
  -4   7  11      109.61       93.02      8.56 o
  -3   7  11        1.74       -0.37     10.85 o
  -2   7  11      239.43      254.62     15.15 o
  -1   7  11       13.08       15.42     11.73 o
   0   7  11      480.90      520.14     12.69 o
   1   7  11       24.21       23.67      8.05 o
   2   7  11      238.37      266.68     16.74 o
  -4   8  11       25.24       20.38     11.22 o
  -3   8  11      408.44      353.61     14.15 o
  -2   8  11       93.79       81.77     15.59 o
  -1   8  11      589.45      618.13     22.05 o
   0   8  11       15.00       14.44      7.16 o
   1   8  11      280.11      287.79     10.96 o
   2   8  11       86.35       82.07     12.50 o
  -4   9  11      149.13      131.44     18.57 o
  -3   9  11       10.30        3.56      8.53 o
  -2   9  11      526.03      557.06     23.73 o
  -1   9  11      317.27      324.65     16.30 o
   0   9  11      961.44      974.37     15.51 o
   1   9  11       20.75       24.48      8.27 o
   2   9  11      181.92      189.75     14.80 o
  -3  10  11       57.62       62.75      9.16 o
  -2  10  11      140.58      160.84     16.59 o
  -1  10  11       29.26       31.57     13.83 o
   0  10  11      120.17      131.08      9.93 o
   1  10  11      629.83      610.72     16.76 o
   2  10  11       34.14       30.37     14.65 o
  -3  11  11        0.16        3.84      8.06 o
  -2  11  11       85.96       87.00     12.15 o
  -1  11  11       24.75       23.21     13.85 o
   0  11  11      419.57      432.91     14.87 o
   1  11  11        0.63        3.83      8.47 o
  -3  12  11       47.66       42.36     10.14 o
  -2  12  11      346.63      308.48     15.28 o
  -1  12  11      345.87      324.78     19.34 o
   0  12  11       10.69        7.90      7.64 o
   1  12  11      796.42      782.22     17.43 o
  -3  13  11        1.81        1.43      8.08 o
  -2  13  11       57.14       73.03     14.64 o
  -1  13  11       55.88       51.00     11.02 o
   0  13  11       23.86       29.13      7.64 o
   1  13  11       99.55       84.85      7.78 o
  -3  14  11       16.81       15.76      8.54 o
  -2  14  11       68.96       78.85     14.39 o
  -1  14  11      242.54      230.85     13.90 o
   0  14  11      127.12      126.13      9.87 o
   1  14  11      201.89      200.31      9.02 o
  -2  15  11      146.29      164.18     15.60 o
  -1  15  11      204.51      196.34      9.54 o
   0  15  11      461.68      431.00     15.65 o
   1  15  11        0.02        1.52      9.70 o
  -2  16  11       37.21       40.31     12.01 o
  -1  16  11       97.29       86.19      7.71 o
   0  16  11      221.40      209.30     11.76 o
  -2  17  11      285.38      264.38     15.25 o
  -1  17  11      150.28      127.41      8.82 o
   0  17  11      351.54      366.97     16.43 o
  -2   0  12      229.89      219.36     22.29 o
   0   0  12      134.10      128.73     12.16 o
  -3   1  12      197.89      192.52     14.86 o
  -2   1  12        1.06        4.04     11.43 o
  -1   1  12      408.60      398.61     14.09 o
   0   1  12       34.69       34.84      7.12 o
   1   1  12       38.54       41.08      8.41 o
  -3   2  12       67.15       86.11     12.44 o
  -2   2  12      574.97      613.47     22.28 o
  -1   2  12       52.23       42.24      9.52 o
   0   2  12       74.71       83.16      9.00 o
   1   2  12        8.05        5.70      7.95 o
  -3   3  12      316.26      327.89     17.19 o
  -2   3  12       37.06       50.70     12.74 o
  -1   3  12      802.93      769.81     18.34 o
   0   3  12       31.84       28.07      8.25 o
   1   3  12      132.71      126.71     11.47 o
  -3   4  12       25.27       22.18     11.47 o
  -2   4  12      813.99      782.72     20.09 o
  -1   4  12        8.78        8.50      8.96 o
   0   4  12      765.73      787.16     16.51 o
   1   4  12       34.07       28.41      9.09 o
  -3   5  12      157.90      169.74     14.33 o
  -2   5  12        0.48       -0.69      9.72 o
  -1   5  12      320.99      328.03     14.07 o
   0   5  12        0.89        0.72      7.38 o
   1   5  12       75.59       57.02      9.64 o
  -3   6  12       41.38       50.72     11.13 o
  -2   6  12      242.78      244.30     13.30 o
  -1   6  12       34.24       31.66      9.15 o
   0   6  12      475.47      492.65     16.85 o
   1   6  12      295.84      282.50     23.31 o
  -2   7  12       15.85       15.47      8.97 o
  -1   7  12      499.21      457.59     14.86 o
   0   7  12        3.52        2.25      7.04 o
  -2   8  12      131.42      113.37     13.04 o
  -1   8  12        3.30        1.89      8.25 o
   0   8  12      105.56       93.26      7.94 o
  -2   9  12       39.46       32.66     11.20 o
  -1   9  12      172.10      161.59     10.01 o
   0   9  12       63.19       52.93     15.10 o
  -2  10  12       42.71       31.94     10.88 o
  -1  10  12      122.43      108.94      9.61 o
   0  10  12      376.25      390.55     18.11 o
  -2  11  12      161.94      152.88     14.05 o
  -1  11  12      221.12      224.75     13.53 o
   0  11  12        6.61        2.62     15.57 o
  -1  12  12       32.61       50.00     15.63 o
 
